# Supplementary material for: Differential gene expression in skin RNA of horses affected with degenerative suspensory ligament desmitis
Source: J Orthop Surg Res. 2020 Oct 7;15:460. doi: 10.1186/s13018-020-01994-y (PMC7541307; doi:10.1186/s13018-020-01994-y)
Supplement: Supplementary file 1 — Additional file 1. Halper Cufflinks gene DEG results. [file 13018_2020_1994_MOESM1_ESM.xlsx]

## Sheet: cufflinks_0.05
gene_id	Cufflinks_id	locus	sample_1	sample_2	value_1	value_2	log2(fold_change)	Fold Change	Direction DSLD/CTRL	test_stat	p_value	q_value (FDR)
FOSL1	XLOC_017630	NC_009155.3:29687399-29693533	CTRL	DSLD	0.849842	21.23	4.64276	24.981	UP	5.00212	5e-05	0.00124599
FOSB	XLOC_013645	NC_009153.3:16184656-16189918	CTRL	DSLD	2.62219	46.5084	4.14865	17.7365	UP	5.48368	5e-05	0.00124599
LOC106780968	XLOC_012658	NC_009152.3:3530187-3598004	CTRL	DSLD	0.0373225	0.607467	4.02469	16.2762	UP	3.12882	5e-05	0.00124599
LOC106781571	XLOC_018162	NC_009156.3:41321303-41323348	CTRL	DSLD	1.92903	27.4547	3.83111	14.2324	UP	3.6304	5e-05	0.00124599
ADIPOQ	XLOC_023115	NC_009162.3:27243465-27256261	CTRL	DSLD	0.226687	2.85553	3.65498	12.5968	UP	2.99683	5e-05	0.00124599
NR4A1	XLOC_008587	NC_009149.3:70094775-70111308	CTRL	DSLD	3.68278	41.9674	3.5104	11.3956	UP	5.45691	5e-05	0.00124599
KRTAP27-1	XLOC_028506	NC_009169.3:28046304-28047771	CTRL	DSLD	3.61786	35.9027	3.31088	9.92371	UP	5.42783	5e-05	0.00124599
CCL20	XLOC_008186	NC_009149.3:15779501-15783904	CTRL	DSLD	0.22292	2.08751	3.22718	9.36436	UP	2.89641	5e-05	0.00124599
TAC3	XLOC_009456	NC_009149.3:75632674-75639759	CTRL	DSLD	0.531916	4.79277	3.17159	9.01039	UP	2.97336	5e-05	0.00124599
KRT83	XLOC_009302	NC_009149.3:70314807-70321383	CTRL	DSLD	43.0148	364.343	3.08239	8.47016	UP	5.92538	5e-05	0.00124599
LOC106783054	XLOC_006315	NC_009147.3:68545931-68554555	CTRL	DSLD	0.0823034	0.682632	3.05208	8.29407	UP	1.68896	0.00465	0.0486323
LOC100066813	XLOC_015300	NC_009154.3:21400874-21412428	CTRL	DSLD	0.141589	1.14311	3.01318	8.07342	UP	3.44377	5e-05	0.00124599
LOC100059594	XLOC_012420	NC_009151.3:36607571-36608773	CTRL	DSLD	0.0532094	0.422241	2.98832	7.93549	UP	1.6889	0.0041	0.0438746
NR4A2	XLOC_022751	NC_009161.3:37574464-37592463	CTRL	DSLD	1.25511	9.83427	2.97001	7.83542	UP	4.0036	5e-05	0.00124599
LOC100071714	XLOC_016234	NC_009154.3:38869837-38871564	CTRL	DSLD	0.744349	5.63563	2.92053	7.57124	UP	2.30345	5e-05	0.00124599
LOC106783180	XLOC_006897	NC_009148.3:38646615-38647555	CTRL	DSLD	0.0948729	0.698874	2.88096	7.3664	UP	1.67299	0.0026	0.0308939
KRT36	XLOC_015296	NC_009154.3:21354252-21364620	CTRL	DSLD	1.22322	8.95818	2.87252	7.32343	UP	3.24084	5e-05	0.00124599
OTOP2	XLOC_015892	NC_009154.3:6918087-6925396	CTRL	DSLD	0.192995	1.40197	2.86082	7.26428	UP	2.36327	0.0001	0.00225216
GPRC5D	XLOC_009118	NC_009149.3:41816585-41826871	CTRL	DSLD	3.82833	27.6624	2.85314	7.22571	UP	5.52395	5e-05	0.00124599
LOC111767821	XLOC_019522	NC_009157.3:46693557-46973533	CTRL	DSLD	0.0597541	0.409926	2.77825	6.8602	UP	0.306618	5e-05	0.00124599
LOC111770806	XLOC_028511	NC_009169.3:28189977-28190584	CTRL	DSLD	4.66431	31.6439	2.76219	6.78425	UP	3.38908	5e-05	0.00124599
KRT31	XLOC_015301	NC_009154.3:21416427-21420299	CTRL	DSLD	70.1697	473.7	2.75505	6.75076	UP	5.2364	5e-05	0.00124599
RHCG	XLOC_000541	NC_009144.3:94770775-94792674	CTRL	DSLD	0.42919	2.8496	2.73107	6.63948	UP	3.06162	5e-05	0.00124599
CALHM4	XLOC_014130	NC_009153.3:66225951-66231212	CTRL	DSLD	1.92024	12.6616	2.72111	6.5938	UP	3.90356	5e-05	0.00124599
KRT81	XLOC_009301	NC_009149.3:70285255-70292795	CTRL	DSLD	22.4146	147.123	2.71451	6.5637	UP	5.65495	5e-05	0.00124599
LOC111772156	XLOC_032476	NW_019644547.1:1157-3936	CTRL	DSLD	11.5532	75.2317	2.70305	6.51177	UP	4.51753	5e-05	0.00124599
PLIN1	XLOC_000538	NC_009144.3:94628652-94639919	CTRL	DSLD	0.270919	1.76284	2.70197	6.5069	UP	2.63442	5e-05	0.00124599
LOC102147838	XLOC_012657	NC_009152.3:3492847-3527311	CTRL	DSLD	0.0691764	0.436845	2.65877	6.31494	UP	1.79258	0.0001	0.00225216
KRT33B	XLOC_015303	NC_009154.3:21428913-21454959	CTRL	DSLD	6.25561	39.2022	2.64771	6.26672	UP	1.83308	0.00025	0.00491119
KRT33A	XLOC_015305	NC_009154.3:21463149-21467689	CTRL	DSLD	20.307	126.527	2.6394	6.23072	UP	5.54573	5e-05	0.00124599
TUSC5	XLOC_016308	NC_009154.3:44482107-44497087	CTRL	DSLD	0.174222	1.08068	2.63293	6.20284	UP	2.18533	5e-05	0.00124599
CLCA1	XLOC_008008	NC_009148.3:74412811-74440862	CTRL	DSLD	41.953	257.007	2.61496	6.12606	UP	1.70793	0.00145	0.0197093
LOC100053358	XLOC_028510	NC_009169.3:28148075-28149000	CTRL	DSLD	8.31621	49.283	2.56709	5.92613	UP	4.07771	5e-05	0.00124599
LY6G6D	XLOC_023991	NC_009163.3:32343794-32345670	CTRL	DSLD	34.3699	200.537	2.54465	5.83467	UP	4.9368	5e-05	0.00124599
LOC100065223	XLOC_028304	NC_009169.3:28092350-28093141	CTRL	DSLD	9.1954	52.3968	2.5105	5.69818	UP	3.73457	5e-05	0.00124599
LOC102149880	XLOC_009299	NC_009149.3:70255564-70261186	CTRL	DSLD	0.349958	1.9051	2.44461	5.44378	UP	2.10261	5e-05	0.00124599
KRT39	XLOC_015330	NC_009154.3:21765631-21772269	CTRL	DSLD	1.45809	7.89001	2.43595	5.41121	UP	3.20353	5e-05	0.00124599
KRT85	XLOC_009303	NC_009149.3:70356469-70363498	CTRL	DSLD	97.6617	524.018	2.42375	5.36564	UP	3.86068	5e-05	0.00124599
ATF3	XLOC_007486	NC_009148.3:23305133-23358402	CTRL	DSLD	7.20935	38.4078	2.41346	5.3275	UP	4.32822	5e-05	0.00124599
KRT86	XLOC_008595	NC_009149.3:70301351-70308454	CTRL	DSLD	20.4841	105.761	2.36823	5.16307	UP	4.73526	5e-05	0.00124599
LNP1	XLOC_023553	NC_009162.3:57669001-57682992	CTRL	DSLD	0.288543	1.48184	2.36053	5.13559	UP	2.09564	5e-05	0.00124599
LOC106781472	XLOC_017533	NC_009155.3:25774675-25778231	CTRL	DSLD	0.228888	1.1513	2.33055	5.02997	UP	1.41338	0.00195	0.0249119
HAS1	XLOC_014623	NC_009153.3:21681343-21689404	CTRL	DSLD	0.158409	0.780152	2.3001	4.92492	UP	1.74247	0.0001	0.00225216
LOC100065250	XLOC_028507	NC_009169.3:28055810-28056542	CTRL	DSLD	7.57911	37.1315	2.29254	4.89918	UP	3.14851	5e-05	0.00124599
KRT84	XLOC_009304	NC_009149.3:70375612-70383958	CTRL	DSLD	8.40157	40.997	2.28679	4.87969	UP	4.67888	5e-05	0.00124599
CSDC2	XLOC_029211	NC_009171.3:39140535-39153467	CTRL	DSLD	2.38466	11.5393	2.2747	4.83897	UP	3.85903	5e-05	0.00124599
FRMPD2	XLOC_000458	NC_009144.3:83200595-83328667	CTRL	DSLD	0.0921078	0.440664	2.25828	4.78421	UP	2.17674	5e-05	0.00124599
LOC106783195	XLOC_006961	NC_009148.3:41166852-41168225	CTRL	DSLD	0.766038	3.64487	2.25038	4.75808	UP	1.95094	5e-05	0.00124599
VAT1L	XLOC_004307	NC_009146.3:26858853-27000832	CTRL	DSLD	2.43931	11.6011	2.24971	4.75587	UP	4.18003	5e-05	0.00124599
CXCL13	XLOC_005158	NC_009146.3:60486509-60492587	CTRL	DSLD	0.162487	0.768533	2.24179	4.72984	UP	1.46977	0.0014	0.0192075
LOC100630872	XLOC_019378	NC_009157.3:29153581-29168409	CTRL	DSLD	2.45872	11.5104	2.22696	4.68146	UP	2.44011	5e-05	0.00124599
HEPHL1	XLOC_011097	NC_009150.3:55140647-55218240	CTRL	DSLD	13.8584	63.3156	2.1918	4.56875	UP	4.66596	5e-05	0.00124599
LOC106783178	XLOC_007726	NC_009148.3:41312968-41314238	CTRL	DSLD	7.79625	35.4033	2.18303	4.54106	UP	3.08332	5e-05	0.00124599
TMC5	XLOC_018533	NC_009156.3:28843454-28916886	CTRL	DSLD	0.0952877	0.427933	2.16702	4.49095	UP	1.70724	5e-05	0.00124599
KRT34	XLOC_015302	NC_009154.3:21428913-21454959	CTRL	DSLD	36.8741	163.427	2.14797	4.43204	UP	3.96001	5e-05	0.00124599
ACTBL2	XLOC_024985	NC_009164.3:15783921-15786325	CTRL	DSLD	2.17605	9.5701	2.13682	4.39792	UP	3.27288	5e-05	0.00124599
IL17REL	XLOC_029561	NC_009171.3:46578568-46611238	CTRL	DSLD	0.256714	1.12862	2.13632	4.39639	UP	2.6225	5e-05	0.00124599
KRTAP24-1	XLOC_028503	NC_009169.3:27983955-27985582	CTRL	DSLD	16.8356	73.0565	2.1175	4.33941	UP	4.28002	5e-05	0.00124599
LOC100067994	XLOC_004536	NC_009146.3:67604060-67634672	CTRL	DSLD	0.265578	1.15026	2.11476	4.33118	UP	2.1136	5e-05	0.00124599
LRRC66	XLOC_004614	NC_009146.3:81671374-81701558	CTRL	DSLD	0.147524	0.62949	2.09323	4.26702	UP	2.01252	5e-05	0.00124599
CCL2	XLOC_016235	NC_009154.3:38886880-38888824	CTRL	DSLD	4.66965	19.8437	2.08729	4.24949	UP	2.4559	5e-05	0.00124599
ADAMTS4	XLOC_007553	NC_009148.3:32402596-32409605	CTRL	DSLD	0.430812	1.80727	2.06868	4.19503	UP	1.87075	5e-05	0.00124599
KRT4	XLOC_009326	NC_009149.3:70793348-70800227	CTRL	DSLD	0.178901	0.749506	2.06678	4.18951	UP	1.56233	0.00025	0.00491119
NR4A3	XLOC_027541	NC_009168.3:6504503-6543635	CTRL	DSLD	0.917985	3.83685	2.06338	4.17964	UP	2.67374	5e-05	0.00124599
TGM6	XLOC_025939	NC_009165.3:20734633-20766040	CTRL	DSLD	1.11842	4.62465	2.04788	4.13498	UP	3.77483	5e-05	0.00124599
KRT40	XLOC_015329	NC_009154.3:21752789-21759408	CTRL	DSLD	2.8942	11.9555	2.04644	4.13085	UP	3.43778	5e-05	0.00124599
RPTN	XLOC_006971	NC_009148.3:41836038-41846662	CTRL	DSLD	0.0873169	0.357956	2.03545	4.09951	UP	1.99613	5e-05	0.00124599
LOC106781010	XLOC_013332	NC_009152.3:83703501-83716106	CTRL	DSLD	3.51196	14.3171	2.02739	4.07667	UP	3.45359	5e-05	0.00124599
LOC102149123	XLOC_026205	NC_009166.3:276024-301420	CTRL	DSLD	0.173075	0.69963	2.01519	4.04234	UP	1.70911	5e-05	0.00124599
FOS	XLOC_026883	NC_009167.3:20589697-20593126	CTRL	DSLD	47.7178	190.123	1.99433	3.98431	UP	3.0701	5e-05	0.00124599
LOC111775057	XLOC_013360	NC_009152.3:84647705-84657022	CTRL	DSLD	0.14501	0.573657	1.98404	3.95599	UP	2.13582	5e-05	0.00124599
KRTAP15-1	XLOC_028309	NC_009169.3:28152170-28153034	CTRL	DSLD	21.5571	84.7104	1.97438	3.92959	UP	3.35238	5e-05	0.00124599
BTG2	XLOC_006556	NC_009148.3:73328-75820	CTRL	DSLD	12.4889	48.9632	1.97105	3.92053	UP	3.35995	5e-05	0.00124599
LOC100065039	XLOC_028308	NC_009169.3:28141681-28142170	CTRL	DSLD	0.660019	2.55583	1.95321	3.87235	UP	1.46524	0.0004	0.00712936
KRT26	XLOC_015339	NC_009154.3:21950368-21955527	CTRL	DSLD	14.0208	54.2152	1.95113	3.86677	UP	3.88517	5e-05	0.00124599
STRA6	XLOC_000682	NC_009144.3:120604720-120638367	CTRL	DSLD	0.309771	1.19751	1.95076	3.86578	UP	2.00694	5e-05	0.00124599
LOC100065310	XLOC_028505	NC_009169.3:28020244-28021143	CTRL	DSLD	52.5434	200.987	1.93552	3.82516	UP	4.18412	5e-05	0.00124599
SNAI3	XLOC_005028	NC_009146.3:35913024-35921863	CTRL	DSLD	0.122501	0.46789	1.93337	3.81946	UP	1.77223	5e-05	0.00124599
KRT72	XLOC_009315	NC_009149.3:70578497-70591597	CTRL	DSLD	48.7074	184.791	1.92369	3.79392	UP	3.9188	5e-05	0.00124599
LOC100057425	XLOC_012666	NC_009152.3:6540068-6544313	CTRL	DSLD	58.2311	218.842	1.91003	3.75817	UP	4.23851	5e-05	0.00124599
LOC111767890	XLOC_019107	NC_009157.3:76696360-76700942	CTRL	DSLD	0.608869	2.2494	1.88534	3.6944	UP	1.63756	0.00045	0.00780516
LOC100066923	XLOC_015307	NC_009154.3:21492054-21494325	CTRL	DSLD	16.2752	59.9639	1.88142	3.68438	UP	4.10127	5e-05	0.00124599
SERPINB13	XLOC_012023	NC_009151.3:83359074-83374177	CTRL	DSLD	3.35415	12.3574	1.88135	3.6842	UP	2.83429	5e-05	0.00124599
PLA2G2E	XLOC_002903	NC_009145.3:34368218-34377480	CTRL	DSLD	0.196421	0.723087	1.88022	3.68131	UP	1.40582	0.0034	0.0380743
MIP-2BETA	XLOC_005180	NC_009146.3:63481047-63483131	CTRL	DSLD	1.66813	6.01872	1.85123	3.60808	UP	1.99156	5e-05	0.00124599
CASQ2	XLOC_007085	NC_009148.3:49691477-49772848	CTRL	DSLD	1.0083	3.62197	1.84484	3.59213	UP	2.25638	5e-05	0.00124599
KRT32	XLOC_015298	NC_009154.3:21368978-21380649	CTRL	DSLD	5.1897	18.582	1.84018	3.58055	UP	4.11116	5e-05	0.00124599
C1QL4	XLOC_009270	NC_009149.3:67974471-67978071	CTRL	DSLD	0.246654	0.865421	1.81091	3.50864	UP	1.48579	0.00035	0.00640794
MFSD2A	XLOC_003493	NC_009145.3:18152128-18164321	CTRL	DSLD	8.92295	31.2623	1.80883	3.50358	UP	3.31093	5e-05	0.00124599
HBEGF	XLOC_018931	NC_009157.3:35782692-35794429	CTRL	DSLD	3.1951	11.1939	1.80878	3.50346	UP	3.07644	5e-05	0.00124599
RNASE10	XLOC_001021	NC_009144.3:159043525-159052369	CTRL	DSLD	0.314831	1.09137	1.7935	3.46655	UP	1.32867	0.0042	0.0446783
DAPL1	XLOC_022403	NC_009161.3:39647256-39667958	CTRL	DSLD	36.5508	126.183	1.78754	3.45226	UP	3.54193	5e-05	0.00124599
LOC106782634	XLOC_028512	NC_009169.3:28194826-28195389	CTRL	DSLD	58.3044	200.514	1.78202	3.43907	UP	3.37847	5e-05	0.00124599
LOC111775913	XLOC_016635	NC_009155.3:12888225-12889876	CTRL	DSLD	0.265938	0.913253	1.77993	3.4341	UP	1.3486	0.00335	0.03775
SLCO5A1	XLOC_012713	NC_009152.3:16299314-16432802	CTRL	DSLD	0.435196	1.4919	1.77741	3.4281	UP	2.7645	5e-05	0.00124599
PAX3	XLOC_008869	NC_009149.3:11108460-11200892	CTRL	DSLD	0.585259	1.98984	1.7655	3.39992	UP	2.17473	5e-05	0.00124599
VSIG8	XLOC_006822	NC_009148.3:34052523-34079250	CTRL	DSLD	8.52907	27.9979	1.71486	3.28265	UP	3.7909	5e-05	0.00124599
PADI3	XLOC_003700	NC_009145.3:36541099-36572813	CTRL	DSLD	7.03431	23.0439	1.7119	3.27592	UP	3.59544	5e-05	0.00124599
SPINK9	XLOC_019373	NC_009157.3:28680193-28684962	CTRL	DSLD	114.695	375.43	1.71075	3.27331	UP	2.34949	5e-05	0.00124599
LOC111771939	XLOC_032036	NW_019643303.1:4519-5411	CTRL	DSLD	0.74954	2.43677	1.70089	3.25101	UP	1.65881	5e-05	0.00124599
PHOX2A	XLOC_010239	NC_009150.3:73546768-73551515	CTRL	DSLD	0.622202	2.01601	1.69605	3.24013	UP	1.70686	0.0002	0.00404712
LOC102149164	XLOC_015308	NC_009154.3:21497454-21500242	CTRL	DSLD	1.37083	4.42448	1.69046	3.2276	UP	2.18003	5e-05	0.00124599
LOC100630711	XLOC_014478	NC_009153.3:16732430-16733942	CTRL	DSLD	1.24409	3.98111	1.67808	3.20002	UP	1.33086	0.0034	0.0380743
LOC106781711	XLOC_020697	NC_009158.3:79396441-79414896	CTRL	DSLD	5.15057	16.4447	1.67482	3.1928	UP	2.83045	5e-05	0.00124599
SRMS	XLOC_026184	NC_009165.3:50278086-50286502	CTRL	DSLD	1.69898	5.37049	1.66038	3.161	UP	2.46946	5e-05	0.00124599
KRT37	XLOC_015299	NC_009154.3:21391287-21400732	CTRL	DSLD	0.130689	0.411457	1.6546	3.14836	UP	1.60376	0.0007	0.0111696
S100A3	XLOC_006943	NC_009148.3:40575655-40578671	CTRL	DSLD	56.9595	179.098	1.65274	3.1443	UP	3.57894	5e-05	0.00124599
KRT82	XLOC_009305	NC_009149.3:70392013-70404838	CTRL	DSLD	15.4981	48.7241	1.65255	3.14389	UP	3.68041	5e-05	0.00124599
LOC100629761	XLOC_015328	NC_009154.3:21746896-21747657	CTRL	DSLD	83.6482	262.343	1.64905	3.13627	UP	3.39552	5e-05	0.00124599
ASPG	XLOC_027111	NC_009167.3:45914602-45943032	CTRL	DSLD	0.151169	0.470879	1.63919	3.11491	UP	1.31026	0.00045	0.00780516
LRRC15	XLOC_023426	NC_009162.3:33694887-33708334	CTRL	DSLD	22.0703	68.2921	1.62961	3.09429	UP	3.52611	5e-05	0.00124599
BAMBI	XLOC_029803	NC_009172.3:9495218-9501444	CTRL	DSLD	12.3669	38.1869	1.6266	3.08784	UP	3.6557	5e-05	0.00124599
LOC111772911	XLOC_005260	NC_009146.3:81134165-81149975	CTRL	DSLD	0.202302	0.620595	1.61714	3.06766	UP	1.46402	0.0007	0.0111696
PHLDA2	XLOC_017710	NC_009155.3:35121370-35122559	CTRL	DSLD	10.3269	31.5737	1.61232	3.05743	UP	2.7172	5e-05	0.00124599
CACNA1B	XLOC_027875	NC_009168.3:39965807-40164143	CTRL	DSLD	0.399732	1.21766	1.60701	3.0462	UP	2.25331	5e-05	0.00124599
PTGS2	XLOC_007470	NC_009148.3:20490103-20497088	CTRL	DSLD	0.626663	1.88573	1.58936	3.00916	UP	1.90685	5e-05	0.00124599
EGR1	XLOC_019460	NC_009157.3:37339324-37343158	CTRL	DSLD	50.1953	150.584	1.58494	2.99995	UP	3.05372	5e-05	0.00124599
ANXA9	XLOC_007763	NC_009148.3:42866571-42875579	CTRL	DSLD	6.40244	19.2029	1.58463	2.99931	UP	2.916	5e-05	0.00124599
PIWIL2	XLOC_003066	NC_009145.3:51415690-51487785	CTRL	DSLD	0.133074	0.398981	1.58409	2.99819	UP	1.36573	0.0006	0.00981641
SYT13	XLOC_017165	NC_009155.3:9967842-10011352	CTRL	DSLD	0.191394	0.570945	1.57681	2.9831	UP	1.50775	0.0005	0.0085079
PSORS1C2	XLOC_024570	NC_009163.3:30974520-30980847	CTRL	DSLD	164.542	490.641	1.57621	2.98185	UP	3.4725	5e-05	0.00124599
PLA2G2F	XLOC_003680	NC_009145.3:34234694-34244758	CTRL	DSLD	7.59515	22.4747	1.56515	2.95908	UP	3.35216	5e-05	0.00124599
TNNI2	XLOC_017072	NC_009155.3:34195952-34198550	CTRL	DSLD	0.899519	2.66064	1.56455	2.95785	UP	1.52752	0.0003	0.00566596
KRT28	XLOC_015337	NC_009154.3:21919028-21927667	CTRL	DSLD	64.1225	189.461	1.563	2.95468	UP	3.32377	5e-05	0.00124599
LOC111775557	XLOC_015029	NC_009154.3:1279881-1282570	CTRL	DSLD	0.339476	0.999009	1.55719	2.9428	UP	1.3551	0.00255	0.0304117
ELF5	XLOC_017141	NC_009155.3:1265264-1307408	CTRL	DSLD	5.39407	15.8209	1.55239	2.93303	UP	2.91277	5e-05	0.00124599
LOC106781867	XLOC_014480	NC_009153.3:16824301-16828664	CTRL	DSLD	0.171966	0.503425	1.54965	2.92746	UP	1.22563	0.0029	0.0336901
FAM178B	XLOC_019782	NC_009158.3:11908254-12010314	CTRL	DSLD	0.587249	1.71848	1.54909	2.92632	UP	1.64005	0.0002	0.00404712
DUSP1	XLOC_018789	NC_009157.3:7905319-7908393	CTRL	DSLD	38.8746	113.638	1.54755	2.9232	UP	3.20334	5e-05	0.00124599
SIK1	XLOC_028605	NC_009169.3:40014586-40026987	CTRL	DSLD	12.6164	36.7457	1.54228	2.91254	UP	3.15382	5e-05	0.00124599
DUSP2	XLOC_019792	NC_009158.3:12582063-12584459	CTRL	DSLD	1.68797	4.91009	1.54046	2.90887	UP	2.07983	5e-05	0.00124599
TCHHL1	XLOC_006973	NC_009148.3:41885831-41897622	CTRL	DSLD	3.33225	9.67455	1.5377	2.90331	UP	3.12241	5e-05	0.00124599
GOLGA7B	XLOC_001519	NC_009144.3:31668653-31694557	CTRL	DSLD	7.78861	22.5495	1.53366	2.89519	UP	3.03396	5e-05	0.00124599
PADI1	XLOC_003701	NC_009145.3:36575139-36609642	CTRL	DSLD	3.82692	11.0654	1.53181	2.89148	UP	2.93259	5e-05	0.00124599
LOC100629714	XLOC_015326	NC_009154.3:21737057-21738025	CTRL	DSLD	1.18872	3.41907	1.52419	2.87625	UP	1.56781	0.0003	0.00566596
LOC111769106	XLOC_002481	NC_009144.3:173000075-173012434	CTRL	DSLD	0.231298	0.661776	1.51659	2.86114	UP	1.3022	0.0035	0.0389511
CAPN8	XLOC_029973	NC_009173.3:9713139-9775883	CTRL	DSLD	2.4034	6.86379	1.51393	2.85587	UP	2.35598	5e-05	0.00124599
CHAC1	XLOC_002217	NC_009144.3:149132113-149134531	CTRL	DSLD	9.83531	27.9863	1.50868	2.8455	UP	2.95133	5e-05	0.00124599
LOC111775639	XLOC_015312	NC_009154.3:21594835-21602247	CTRL	DSLD	12.2611	34.6969	1.50072	2.82984	UP	2.41798	5e-05	0.00124599
LYG2	XLOC_019771	NC_009158.3:10399576-10409080	CTRL	DSLD	8.45514	23.845	1.49579	2.82019	UP	2.71057	5e-05	0.00124599
SCUBE1	XLOC_029529	NC_009171.3:40705981-40846729	CTRL	DSLD	0.149471	0.420091	1.49084	2.81053	UP	1.63458	0.0003	0.00566596
SLC10A4	XLOC_005269	NC_009146.3:82300345-82306330	CTRL	DSLD	0.273998	0.767969	1.48688	2.80282	UP	1.332	0.00175	0.0228633
LOC100053581	XLOC_015313	NC_009154.3:21607505-21612579	CTRL	DSLD	3.08303	8.6371	1.4862	2.8015	UP	1.99493	0.0001	0.00225216
ZC3H12A	XLOC_003508	NC_009145.3:20171227-20180783	CTRL	DSLD	6.77507	18.7953	1.47207	2.7742	UP	2.50161	5e-05	0.00124599
IVL	XLOC_007724	NC_009148.3:41277552-41280213	CTRL	DSLD	115.173	319.335	1.47127	2.77266	UP	3.14786	5e-05	0.00124599
LOC100053686	XLOC_016052	NC_009154.3:21646909-21647848	CTRL	DSLD	23.7435	65.6033	1.46624	2.76301	UP	2.54587	5e-05	0.00124599
EFHD1	XLOC_008221	NC_009149.3:19584666-19623678	CTRL	DSLD	15.1139	41.6849	1.46365	2.75805	UP	3.32892	5e-05	0.00124599
CXCL1	XLOC_005179	NC_009146.3:63470006-63471632	CTRL	DSLD	2.50374	6.90209	1.46295	2.75671	UP	1.72603	0.0001	0.00225216
LOC106783258	XLOC_015320	NC_009154.3:21697226-21697958	CTRL	DSLD	45.7287	125.401	1.45538	2.74229	UP	2.91707	5e-05	0.00124599
CACNG5	XLOC_015172	NC_009154.3:13816977-13861917	CTRL	DSLD	0.273187	0.747692	1.45255	2.73691	UP	1.39376	0.00075	0.0118271
PADI4	XLOC_003699	NC_009145.3:36483637-36509103	CTRL	DSLD	0.319808	0.874824	1.45179	2.73547	UP	1.43906	0.0009	0.0136079
OTUB2	XLOC_026950	NC_009167.3:37098497-37116501	CTRL	DSLD	1.87353	5.12312	1.45126	2.73447	UP	1.6761	0.0004	0.00712936
LOC102149062	XLOC_028381	NC_009169.3:38471201-38478270	CTRL	DSLD	9.76056	26.6783	1.45063	2.73327	UP	2.34121	5e-05	0.00124599
LOC100053636	XLOC_015314	NC_009154.3:21630164-21637454	CTRL	DSLD	17.9145	48.8752	1.44798	2.72826	UP	2.74189	5e-05	0.00124599
CIDEC	XLOC_020806	NC_009159.3:8433700-8452856	CTRL	DSLD	0.537045	1.46517	1.44796	2.72822	UP	1.21269	0.0037	0.040617
DTHD1	XLOC_005313	NC_009146.3:92426343-92504921	CTRL	DSLD	0.207696	0.565073	1.44396	2.72067	UP	1.34945	0.0006	0.00981641
LOC100630148	XLOC_004151	NC_009146.3:9669347-9671827	CTRL	DSLD	117.359	317.817	1.43727	2.70808	UP	3.22662	5e-05	0.00124599
SLC7A11	XLOC_003238	NC_009145.3:93192513-93269830	CTRL	DSLD	2.25544	6.10311	1.43614	2.70596	UP	2.86506	5e-05	0.00124599
LOC100146741	XLOC_015306	NC_009154.3:21486538-21488288	CTRL	DSLD	6.93556	18.7609	1.43564	2.70502	UP	2.62318	5e-05	0.00124599
LOC100071047	XLOC_013657	NC_009153.3:16705004-16706545	CTRL	DSLD	0.622108	1.68039	1.43356	2.70112	UP	1.17506	0.0048	0.0495908
PRR9	XLOC_007715	NC_009148.3:40970486-40971644	CTRL	DSLD	275.146	740.616	1.42853	2.69172	UP	2.562	5e-05	0.00124599
LOC100053653	XLOC_028018	NC_009168.3:17987379-17991847	CTRL	DSLD	206.608	553.689	1.42218	2.6799	UP	1.97747	5e-05	0.00124599
LOC106783371	XLOC_009682	NC_009150.3:7054293-7134276	CTRL	DSLD	2.65189	7.08349	1.41744	2.67111	UP	1.74962	5e-05	0.00124599
LOC100057342	XLOC_012601	NC_009151.3:83392419-83400003	CTRL	DSLD	3.52408	9.37529	1.41162	2.66036	UP	2.14157	5e-05	0.00124599
LOC111767917	XLOC_019693	NC_009157.3:90578214-90595463	CTRL	DSLD	0.497332	1.31978	1.40802	2.65373	UP	1.49578	0.00085	0.0130598
KRT73	XLOC_009316	NC_009149.3:70595531-70607141	CTRL	DSLD	54.6473	144.45	1.40235	2.64332	UP	2.83674	5e-05	0.00124599
ACP7	XLOC_013526	NC_009153.3:10117701-10144972	CTRL	DSLD	4.61172	12.1829	1.40148	2.64172	UP	2.88817	5e-05	0.00124599
SP6	XLOC_016098	NC_009154.3:24093882-24099790	CTRL	DSLD	7.99846	21.1236	1.40106	2.64096	UP	3.12049	5e-05	0.00124599
KRT35	XLOC_015297	NC_009154.3:21364890-21368883	CTRL	DSLD	110.99	292.989	1.40042	2.63978	UP	2.86392	5e-05	0.00124599
MYH6	XLOC_002416	NC_009144.3:163271603-163296474	CTRL	DSLD	0.240463	0.634346	1.39946	2.63803	UP	1.47764	0.0003	0.00566596
TAGLN3	XLOC_023511	NC_009162.3:48348721-48362787	CTRL	DSLD	1.10642	2.907	1.39364	2.62741	UP	1.47766	0.0014	0.0192075
SLC6A17	XLOC_007892	NC_009148.3:54597329-54655300	CTRL	DSLD	0.75936	1.9875	1.3881	2.61734	UP	1.98594	0.0001	0.00225216
CWH43	XLOC_005266	NC_009146.3:81839374-81896473	CTRL	DSLD	4.70477	12.263	1.38211	2.60649	UP	2.48263	5e-05	0.00124599
PRRT1	XLOC_024627	NC_009163.3:32663782-32668199	CTRL	DSLD	1.08093	2.81146	1.37905	2.60097	UP	1.84993	0.0001	0.00225216
SLC1A5	XLOC_014491	NC_009153.3:17216556-17227143	CTRL	DSLD	5.55121	14.4218	1.37737	2.59794	UP	2.79329	5e-05	0.00124599
FOXN1	XLOC_015560	NC_009154.3:42790221-42828952	CTRL	DSLD	3.24377	8.36146	1.36608	2.57769	UP	2.6095	5e-05	0.00124599
DIO3	XLOC_027086	NC_009167.3:43799969-43802045	CTRL	DSLD	0.937541	2.41206	1.36331	2.57275	UP	1.63544	0.0004	0.00712936
CRNN	XLOC_006967	NC_009148.3:41632505-41672835	CTRL	DSLD	5.35382	13.7001	1.35555	2.55895	UP	2.31477	5e-05	0.00124599
LOC100053832	XLOC_015325	NC_009154.3:21731696-21732333	CTRL	DSLD	182.668	467.162	1.3547	2.55744	UP	2.67036	5e-05	0.00124599
EPGN	XLOC_005177	NC_009146.3:63284586-63293227	CTRL	DSLD	1.81238	4.62639	1.352	2.55266	UP	1.96228	5e-05	0.00124599
CYR61	XLOC_008014	NC_009148.3:75205288-75208196	CTRL	DSLD	15.8073	40.303	1.3503	2.54965	UP	2.95004	5e-05	0.00124599
CNTN2	XLOC_006573	NC_009148.3:1565090-1597060	CTRL	DSLD	0.40732	1.03811	1.34972	2.54863	UP	1.67935	0.0001	0.00225216
LOC100057505	XLOC_012604	NC_009151.3:83481220-83489990	CTRL	DSLD	2.02197	5.13445	1.34445	2.53933	UP	1.84102	5e-05	0.00124599
LOC106782610	XLOC_028560	NC_009169.3:32175168-32179782	CTRL	DSLD	2.14572	5.43979	1.34209	2.53518	UP	1.94947	5e-05	0.00124599
KRT89	XLOC_008596	NC_009149.3:70337676-70354776	CTRL	DSLD	39.3694	99.2117	1.33344	2.52003	UP	2.75826	5e-05	0.00124599
SYTL2	XLOC_010168	NC_009150.3:62004718-62112414	CTRL	DSLD	15.8641	39.952	1.3325	2.51839	UP	2.65798	5e-05	0.00124599
LOC111767642	XLOC_018476	NC_009156.3:22795745-22801051	CTRL	DSLD	0.326832	0.819903	1.32691	2.50865	UP	1.23693	0.003	0.0346524
LOC106782611	XLOC_028591	NC_009169.3:38471201-38478270	CTRL	DSLD	16.5358	41.2354	1.31829	2.4937	UP	1.54007	0.00015	0.00318292
LOC100067332	XLOC_015321	NC_009154.3:21700533-21701524	CTRL	DSLD	26.7497	66.7015	1.3182	2.49355	UP	2.55576	5e-05	0.00124599
EREG	XLOC_005176	NC_009146.3:63217081-63236875	CTRL	DSLD	3.75346	9.34532	1.31602	2.48978	UP	2.6193	5e-05	0.00124599
LOC111775638	XLOC_015322	NC_009154.3:21705654-21707495	CTRL	DSLD	30.6805	76.1991	1.31245	2.48363	UP	2.58825	5e-05	0.00124599
SPINK7	XLOC_019374	NC_009157.3:28699405-28702860	CTRL	DSLD	38.2674	94.1257	1.29847	2.45968	UP	2.59211	5e-05	0.00124599
TULP1	XLOC_024683	NC_009163.3:36473394-36485779	CTRL	DSLD	1.12704	2.76313	1.29376	2.45166	UP	1.5609	0.0008	0.0125178
FABP9	XLOC_012667	NC_009152.3:6557795-6570561	CTRL	DSLD	145.747	356.327	1.28974	2.44484	UP	2.83017	5e-05	0.00124599
LOC100629732	XLOC_015327	NC_009154.3:21740612-21741352	CTRL	DSLD	33.9762	82.5231	1.28027	2.42884	UP	2.47559	5e-05	0.00124599
RND1	XLOC_009255	NC_009149.3:67591518-67598493	CTRL	DSLD	2.10219	5.10285	1.27941	2.4274	UP	1.70805	0.0001	0.00225216
EQMHCC1	XLOC_024593	NC_009163.3:32014361-32017146	CTRL	DSLD	6.58062	15.9677	1.27886	2.42647	UP	1.53848	0.001	0.0146667
LOC100629517	XLOC_015311	NC_009154.3:21574498-21575418	CTRL	DSLD	21.7343	52.6101	1.27536	2.42059	UP	2.34618	5e-05	0.00124599
CSRNP1	XLOC_021051	NC_009159.3:47804552-47816648	CTRL	DSLD	5.61946	13.5561	1.27044	2.41235	UP	2.4486	5e-05	0.00124599
TMPRSS11D	XLOC_004570	NC_009146.3:68834075-68889562	CTRL	DSLD	0.385116	0.92672	1.26684	2.40634	UP	1.27078	0.002	0.0253899
LOC100066960	XLOC_016048	NC_009154.3:21520937-21521958	CTRL	DSLD	21.1534	50.725	1.26181	2.39796	UP	2.39547	5e-05	0.00124599
DNAH10	XLOC_011783	NC_009151.3:26050899-26190705	CTRL	DSLD	0.381584	0.907359	1.24967	2.37787	UP	1.93	5e-05	0.00124599
LOC100147219	XLOC_015323	NC_009154.3:21711654-21714171	CTRL	DSLD	12.3125	29.1813	1.24491	2.37004	UP	2.47799	5e-05	0.00124599
SLIT1	XLOC_000178	NC_009144.3:32195043-32379709	CTRL	DSLD	0.701656	1.65017	1.23378	2.35182	UP	1.90702	5e-05	0.00124599
DLX2	XLOC_022808	NC_009161.3:51308213-51311563	CTRL	DSLD	0.581794	1.36528	1.23061	2.34666	UP	1.35052	0.00045	0.00780516
HOXC11	XLOC_008620	NC_009149.3:71740286-71743755	CTRL	DSLD	0.481172	1.12726	1.2282	2.34275	UP	1.23392	0.0038	0.0414051
LOC100067230	XLOC_015317	NC_009154.3:21682412-21683218	CTRL	DSLD	66.2331	154.76	1.2244	2.33658	UP	2.39189	5e-05	0.00124599
LOC106783251	XLOC_016049	NC_009154.3:21524928-21530603	CTRL	DSLD	9.22972	21.4581	1.21716	2.32489	UP	2.18875	5e-05	0.00124599
LOC100065063	XLOC_019829	NC_009158.3:16602422-16606408	CTRL	DSLD	6.40676	14.8316	1.21101	2.315	UP	1.89328	5e-05	0.00124599
LOC106783250	XLOC_016050	NC_009154.3:21534679-21544232	CTRL	DSLD	7.12506	16.4554	1.20759	2.30952	UP	1.92049	5e-05	0.00124599
SLC25A25	XLOC_027732	NC_009168.3:32011510-32044575	CTRL	DSLD	3.01008	6.92905	1.20286	2.30196	UP	2.16812	5e-05	0.00124599
LOC100067281	XLOC_015319	NC_009154.3:21691391-21692106	CTRL	DSLD	42.5515	97.9344	1.2026	2.30154	UP	2.2706	5e-05	0.00124599
LOC111775640	XLOC_015315	NC_009154.3:21658933-21659904	CTRL	DSLD	27.311	62.6627	1.19812	2.2944	UP	2.28778	5e-05	0.00124599
CHST8	XLOC_013424	NC_009153.3:4833377-4946641	CTRL	DSLD	0.562763	1.28606	1.19235	2.28525	UP	1.25733	0.0027	0.0318245
LOC102148040	XLOC_015310	NC_009154.3:21566458-21567625	CTRL	DSLD	25.9255	59.1748	1.19061	2.28249	UP	2.34303	5e-05	0.00124599
SERPINE1	XLOC_017872	NC_009156.3:9388843-9396072	CTRL	DSLD	3.30739	7.52311	1.18563	2.27463	UP	1.94968	5e-05	0.00124599
HAS3	XLOC_004245	NC_009146.3:19917774-19969202	CTRL	DSLD	6.39146	14.5062	1.18246	2.26963	UP	1.37459	0.0022	0.0273274
TMEM144	XLOC_003948	NC_009145.3:76169975-76204642	CTRL	DSLD	0.494981	1.11986	1.17787	2.26243	UP	1.32854	0.0012	0.0170278
LOC102148717	XLOC_020623	NC_009158.3:68948493-68953974	CTRL	DSLD	1.05488	2.38461	1.17668	2.26056	UP	1.34359	0.00095	0.0140998
CHI3L1	XLOC_030218	NC_009173.3:31277498-31285023	CTRL	DSLD	1.3793	3.09739	1.16711	2.24561	UP	1.40639	0.00085	0.0130598
HSPB8	XLOC_012285	NC_009151.3:17039459-17052571	CTRL	DSLD	21.2687	47.72	1.16586	2.24367	UP	2.40078	5e-05	0.00124599
TRIB1	XLOC_012913	NC_009152.3:69567964-69576107	CTRL	DSLD	13.7386	30.7975	1.16457	2.24166	UP	2.60129	5e-05	0.00124599
SLC45A2	XLOC_025067	NC_009164.3:31683229-31717264	CTRL	DSLD	3.53859	7.91867	1.16208	2.2378	UP	1.90094	5e-05	0.00124599
LOC100072707	XLOC_001035	NC_009144.3:159524887-159526139	CTRL	DSLD	2.67886	5.98955	1.16083	2.23586	UP	1.34619	0.0018	0.0233841
KRT27	XLOC_015338	NC_009154.3:21938554-21943348	CTRL	DSLD	175.634	392.193	1.159	2.23303	UP	2.05201	5e-05	0.00124599
DNAJC6	XLOC_008078	NC_009148.3:92330276-92468452	CTRL	DSLD	1.42237	3.16146	1.1523	2.22268	UP	1.91981	5e-05	0.00124599
MDFI	XLOC_024103	NC_009163.3:41871529-41887378	CTRL	DSLD	2.86093	6.35505	1.15142	2.22132	UP	1.65719	0.0001	0.00225216
LOC102148921	XLOC_018091	NC_009156.3:34252872-34303358	CTRL	DSLD	0.285192	0.632246	1.14855	2.21691	UP	1.38125	0.0022	0.0273274
SLC36A2	XLOC_018863	NC_009157.3:26092179-26116749	CTRL	DSLD	4.42124	9.78935	1.14676	2.21416	UP	2.16914	5e-05	0.00124599
LOC100053733	XLOC_015316	NC_009154.3:21663232-21671289	CTRL	DSLD	4.43692	9.76174	1.13758	2.20012	UP	2.03144	5e-05	0.00124599
LOC100065268	XLOC_031001	NC_009175.3:122770757-122779460	CTRL	DSLD	0.228934	0.503181	1.13615	2.19794	UP	1.18124	0.0039	0.0423234
ELF3	XLOC_030055	NC_009173.3:30280381-30285154	CTRL	DSLD	1.24766	2.73531	1.13248	2.19235	UP	1.27515	0.0025	0.0300596
LOC111776033	XLOC_017115	NC_009155.3:36599632-36608172	CTRL	DSLD	9.92111	21.7402	1.13179	2.1913	UP	2.10798	5e-05	0.00124599
SFN,ZDHHC18	XLOC_003606	NC_009145.3:28856837-28890855	CTRL	DSLD	581.644	1274.03	1.13119	2.19039	UP	1.73061	5e-05	0.00124599
PIM3	XLOC_029264	NC_009171.3:46555404-46558890	CTRL	DSLD	14.5882	31.9488	1.13096	2.19004	UP	2.47975	5e-05	0.00124599
PIANP	XLOC_009026	NC_009149.3:35208283-35218922	CTRL	DSLD	0.557877	1.22057	1.12954	2.18789	UP	1.2014	0.00475	0.0493267
TRIB3	XLOC_025954	NC_009165.3:22592634-22606167	CTRL	DSLD	0.585783	1.28108	1.12892	2.18695	UP	1.28439	0.00255	0.0304117
S100A9	XLOC_007711	NC_009148.3:40778756-40781735	CTRL	DSLD	3.73248	8.15108	1.12686	2.18383	UP	1.30561	0.0021	0.0263487
CCDC158	XLOC_004492	NC_009146.3:61514668-61606229	CTRL	DSLD	0.57478	1.25059	1.12152	2.17576	UP	1.34507	0.00215	0.0268717
ATG9B	XLOC_006522	NC_009147.3:102742497-102752192	CTRL	DSLD	8.89974	19.3402	1.11977	2.17312	UP	2.44275	5e-05	0.00124599
HKDC1	XLOC_000311	NC_009144.3:57898622-57949576	CTRL	DSLD	0.403994	0.871778	1.10963	2.1579	UP	1.33938	0.00205	0.0258823
FGF5	XLOC_005145	NC_009146.3:57866370-57926950	CTRL	DSLD	3.55252	7.63996	1.10472	2.15057	UP	1.50486	0.00095	0.0140998
DLX1	XLOC_022461	NC_009161.3:51293888-51298399	CTRL	DSLD	0.977655	2.09879	1.10216	2.14676	UP	1.39607	0.00065	0.0105172
JUNB	XLOC_010958	NC_009150.3:46879027-46880883	CTRL	DSLD	73.2796	157.039	1.09964	2.14301	UP	2.48013	5e-05	0.00124599
CLDN17	XLOC_028501	NC_009169.3:27887716-27889896	CTRL	DSLD	5.40058	11.552	1.09696	2.13903	UP	2.02654	5e-05	0.00124599
LPO	XLOC_015466	NC_009154.3:32802751-32831660	CTRL	DSLD	22.7397	48.5505	1.09427	2.13505	UP	1.86503	5e-05	0.00124599
FAM124B	XLOC_008878	NC_009149.3:12874450-12897719	CTRL	DSLD	0.322143	0.687726	1.09413	2.13484	UP	1.21436	0.00315	0.0359478
CHRM4	XLOC_017174	NC_009155.3:11054769-11063083	CTRL	DSLD	0.949034	2.02198	1.09124	2.13057	UP	1.49606	0.00025	0.00491119
ARHGAP40	XLOC_025664	NC_009165.3:29692995-29733396	CTRL	DSLD	0.732131	1.55609	1.08775	2.12542	UP	1.55367	0.00025	0.00491119
S100A12	XLOC_006951	NC_009148.3:40766802-40768422	CTRL	DSLD	31.9768	67.8958	1.08629	2.12327	UP	1.96561	5e-05	0.00124599
KRT78	XLOC_009328	NC_009149.3:70827449-70835704	CTRL	DSLD	1.17701	2.49106	1.08163	2.11643	UP	1.37108	0.0009	0.0136079
ZFP36	XLOC_013533	NC_009153.3:10389399-10391649	CTRL	DSLD	55.1581	116.558	1.0794	2.11316	UP	2.4846	5e-05	0.00124599
LEF1	XLOC_003328	NC_009145.3:117748127-117862664	CTRL	DSLD	15.4357	32.5084	1.07454	2.10605	UP	2.5022	5e-05	0.00124599
HOXC13	XLOC_008618	NC_009149.3:71705972-71714188	CTRL	DSLD	20.9507	44.0198	1.07116	2.10112	UP	2.52348	5e-05	0.00124599
LAP3	XLOC_005347	NC_009146.3:107789840-107815074	CTRL	DSLD	41.9037	87.9868	1.07021	2.09974	UP	2.57556	5e-05	0.00124599
THBS1	XLOC_002238	NC_009144.3:150310064-150326658	CTRL	DSLD	37.5039	78.7289	1.06985	2.09922	UP	2.3631	5e-05	0.00124599
ELOVL6	XLOC_003320	NC_009145.3:116105074-116236992	CTRL	DSLD	16.6484	34.9305	1.0691	2.09812	UP	2.43768	5e-05	0.00124599
MAFF	XLOC_029175	NC_009171.3:36465335-36483408	CTRL	DSLD	8.64763	18.1401	1.06881	2.0977	UP	2.09488	5e-05	0.00124599
TMEM229B	XLOC_027239	NC_009167.3:13664114-13700774	CTRL	DSLD	2.95229	6.15771	1.06056	2.08574	UP	2.00714	5e-05	0.00124599
RELT	XLOC_011187	NC_009150.3:72561065-72580018	CTRL	DSLD	1.56128	3.24707	1.0564	2.07974	UP	1.46461	0.0009	0.0136079
F2RL1	XLOC_019682	NC_009157.3:88739093-88748555	CTRL	DSLD	8.39984	17.4317	1.05328	2.07524	UP	2.2244	5e-05	0.00124599
TUBB2A	XLOC_024240	NC_009163.3:3890129-3894102	CTRL	DSLD	18.0708	37.4586	1.05163	2.07287	UP	2.32716	5e-05	0.00124599
KIF21A	XLOC_009194	NC_009149.3:59499511-59647047	CTRL	DSLD	10.1002	20.9323	1.05134	2.07245	UP	2.5345	5e-05	0.00124599
CCDC173	XLOC_022798	NC_009161.3:49238186-49286593	CTRL	DSLD	3.05928	6.33192	1.04945	2.06974	UP	1.71172	0.0001	0.00225216
UPK1A	XLOC_013470	NC_009153.3:7001416-7020311	CTRL	DSLD	1.71617	3.55098	1.04902	2.06912	UP	1.433	0.0009	0.0136079
TRPV3	XLOC_016366	NC_009154.3:47438566-47469951	CTRL	DSLD	3.51866	7.27679	1.04828	2.06806	UP	2.20239	5e-05	0.00124599
LOC111768661	XLOC_021942	NC_009160.3:61681418-61689144	CTRL	DSLD	1.51208	3.11578	1.04306	2.06059	UP	1.30093	0.00115	0.0164484
RNF222	XLOC_016466	NC_009154.3:51613434-51619723	CTRL	DSLD	4.31362	8.88835	1.04302	2.06054	UP	1.87192	5e-05	0.00124599
ATP12A	XLOC_021732	NC_009160.3:210464-239649	CTRL	DSLD	13.1609	27.07	1.04043	2.05684	UP	2.51657	5e-05	0.00124599
GABRP	XLOC_019283	NC_009157.3:9536459-9566462	CTRL	DSLD	27.9123	57.3687	1.03936	2.05532	UP	2.46937	5e-05	0.00124599
SLC26A9	XLOC_007344	NC_009148.3:2264772-2304740	CTRL	DSLD	2.29647	4.713	1.03723	2.05228	UP	1.87533	5e-05	0.00124599
GPRC5A	XLOC_008419	NC_009149.3:41762003-41800290	CTRL	DSLD	2.92314	5.98331	1.03343	2.04688	UP	1.597	0.0002	0.00404712
DUSP5	XLOC_001451	NC_009144.3:20984967-20997859	CTRL	DSLD	4.2206	8.63831	1.0333	2.0467	UP	1.8684	5e-05	0.00124599
SPTSSB	XLOC_023315	NC_009162.3:5507441-5536811	CTRL	DSLD	15.1007	30.8691	1.03155	2.04422	UP	2.49831	5e-05	0.00124599
SOCS3	XLOC_015082	NC_009154.3:4204710-4207881	CTRL	DSLD	3.74677	7.65351	1.03047	2.04269	UP	1.67225	5e-05	0.00124599
TNFRSF12A	XLOC_018625	NC_009156.3:40975830-40981670	CTRL	DSLD	21.9943	44.8911	1.0293	2.04103	UP	2.04791	5e-05	0.00124599
LOC100061458	XLOC_009306	NC_009149.3:70406968-70420273	CTRL	DSLD	3.74238	7.5509	1.01269	2.01767	UP	1.87636	5e-05	0.00124599
LOC100061796	XLOC_006949	NC_009148.3:40732772-40736552	CTRL	DSLD	14.0835	28.4027	1.01202	2.01673	UP	1.71583	5e-05	0.00124599
LOC100072910	XLOC_009928	NC_009150.3:43576388-43698981	CTRL	DSLD	3.62109	7.2622	1.00398	2.00553	UP	1.81413	5e-05	0.00124599
JUN	XLOC_002570	NC_009145.3:1321921-1324378	CTRL	DSLD	60.0585	120.363	1.00296	2.00411	UP	2.23904	5e-05	0.00124599
PLA2G4B	XLOC_002205	NC_009144.3:148390935-148401926	CTRL	DSLD	5.56926	11.1544	1.00206	2.00286	UP	1.93256	5e-05	0.00124599
TMPRSS4	XLOC_009774	NC_009150.3:26536101-26570147	CTRL	DSLD	7.55213	15.0715	0.996865	1.99566	UP	1.92158	5e-05	0.00124599
PLK3	XLOC_003430	NC_009145.3:13656339-13664624	CTRL	DSLD	5.76192	11.4915	0.995943	1.99438	UP	2.19019	5e-05	0.00124599
RFX2	XLOC_010616	NC_009150.3:4125486-4217688	CTRL	DSLD	2.40789	4.80085	0.995519	1.9938	UP	1.68254	5e-05	0.00124599
ATP13A4	XLOC_023420	NC_009162.3:32866377-32989124	CTRL	DSLD	4.36993	8.70779	0.994696	1.99266	UP	2.20136	5e-05	0.00124599
LOC100054543	XLOC_032327	NW_019643688.1:234490-309894	CTRL	DSLD	4.58906	9.12889	0.992242	1.98927	UP	1.9471	5e-05	0.00124599
FAM46B	XLOC_002827	NC_009145.3:28745162-28752404	CTRL	DSLD	33.4004	66.3789	0.990859	1.98737	UP	2.35817	5e-05	0.00124599
RNF180	XLOC_025273	NC_009164.3:9793980-10071087	CTRL	DSLD	2.20357	4.37741	0.990237	1.98651	UP	1.58209	0.00015	0.00318292
SYT12	XLOC_017025	NC_009155.3:30604756-30630732	CTRL	DSLD	3.33494	6.60494	0.985886	1.98053	UP	1.76639	5e-05	0.00124599
LOC100061663	XLOC_006952	NC_009148.3:40808706-40811726	CTRL	DSLD	82.5805	162.704	0.978372	1.97024	UP	2.07533	5e-05	0.00124599
PLEKHB1	XLOC_011186	NC_009150.3:72320827-72334879	CTRL	DSLD	3.26129	6.42253	0.9777	1.96932	UP	1.4694	0.00065	0.0105172
CNFN	XLOC_013591	NC_009153.3:13574980-13648556	CTRL	DSLD	42.1496	82.9418	0.976579	1.96779	UP	1.6186	0.0004	0.00712936
ARL5B	XLOC_029840	NC_009172.3:18028845-18056805	CTRL	DSLD	4.31991	8.47576	0.972342	1.96202	UP	1.95246	5e-05	0.00124599
DCLK2	XLOC_003978	NC_009145.3:83332353-83469257	CTRL	DSLD	0.988973	1.94036	0.972322	1.962	UP	1.37948	0.00145	0.0197093
LOC100065031	XLOC_019828	NC_009158.3:16560361-16579063	CTRL	DSLD	5.20235	10.2051	0.972051	1.96163	UP	1.8401	5e-05	0.00124599
CCDC85B	XLOC_016998	NC_009155.3:29685429-29686794	CTRL	DSLD	9.61497	18.8527	0.97142	1.96077	UP	1.68888	5e-05	0.00124599
FAM107B	XLOC_029681	NC_009172.3:21428380-21505214	CTRL	DSLD	24.3863	47.71	0.96822	1.95643	UP	2.33807	5e-05	0.00124599
NOTUM	XLOC_015030	NC_009154.3:1282616-1289842	CTRL	DSLD	3.0166	5.88598	0.96436	1.9512	UP	1.55573	0.0005	0.0085079
REEP1	XLOC_019860	NC_009158.3:18914038-19012188	CTRL	DSLD	0.869502	1.69396	0.962142	1.9482	UP	1.30984	0.0015	0.0202695
HCAR2	XLOC_012355	NC_009151.3:25294196-25296249	CTRL	DSLD	9.77208	18.8959	0.951335	1.93366	UP	1.87924	5e-05	0.00124599
CTPS1	XLOC_003478	NC_009145.3:17268317-17305134	CTRL	DSLD	11.4544	22.1113	0.948884	1.93038	UP	2.1502	5e-05	0.00124599
TNS4	XLOC_015346	NC_009154.3:22172288-22193609	CTRL	DSLD	14.417	27.773	0.945916	1.92641	UP	2.16701	5e-05	0.00124599
PLB1	XLOC_020622	NC_009158.3:68805596-68934795	CTRL	DSLD	1.02122	1.96672	0.945493	1.92585	UP	1.56916	0.00015	0.00318292
FAM25A	XLOC_001815	NC_009144.3:84366757-84371883	CTRL	DSLD	11.9908	23.0756	0.944439	1.92444	UP	2.10851	5e-05	0.00124599
PAPPA	XLOC_027637	NC_009168.3:21035848-21279423	CTRL	DSLD	0.810147	1.55861	0.944003	1.92386	UP	1.68715	0.0001	0.00225216
LRRC20	XLOC_001662	NC_009144.3:58841383-58921025	CTRL	DSLD	0.947042	1.82152	0.943643	1.92338	UP	1.32272	0.0018	0.0233841
SERPINB2	XLOC_012027	NC_009151.3:83671206-83781319	CTRL	DSLD	69.2961	133.191	0.942648	1.92205	UP	1.37349	0.00125	0.0175522
CTGF	XLOC_014962	NC_009153.3:79323385-79435012	CTRL	DSLD	30.8042	59.0031	0.937664	1.91542	UP	2.21336	5e-05	0.00124599
LOC106781115	XLOC_032486	NW_019644619.1:25536-28989	CTRL	DSLD	15.8912	30.4219	0.936878	1.91438	UP	1.77265	5e-05	0.00124599
SERPINB12	XLOC_012022	NC_009151.3:83324961-83343746	CTRL	DSLD	31.2545	59.8302	0.936809	1.91429	UP	2.078	5e-05	0.00124599
LOC100630653	XLOC_004153	NC_009146.3:9705176-9725465	CTRL	DSLD	35.8589	68.6354	0.936623	1.91404	UP	1.67261	5e-05	0.00124599
MSX2	XLOC_019262	NC_009157.3:6225857-6231670	CTRL	DSLD	21.4952	41.0857	0.934625	1.91139	UP	2.12876	5e-05	0.00124599
CA2	XLOC_013012	NC_009152.3:3170968-3186378	CTRL	DSLD	32.4176	61.9326	0.933922	1.91046	UP	2.08827	5e-05	0.00124599
DNASE1L2	XLOC_018645	NC_009156.3:41788882-41791232	CTRL	DSLD	25.6845	48.8289	0.926834	1.9011	UP	2.10619	5e-05	0.00124599
FRMPD1	XLOC_027504	NC_009168.3:2765782-2863532	CTRL	DSLD	0.926601	1.76047	0.925938	1.89992	UP	1.45097	0.0003	0.00566596
CDKN1A	XLOC_024069	NC_009163.3:37466318-37474173	CTRL	DSLD	39.1049	74.1278	0.922667	1.89562	UP	2.16976	5e-05	0.00124599
LOC102147343	XLOC_007828	NC_009148.3:46144068-46151991	CTRL	DSLD	2.06858	3.91346	0.919805	1.89186	UP	1.30467	0.0019	0.0243695
KRT16	XLOC_015290	NC_009154.3:21245637-21248609	CTRL	DSLD	360.345	679.028	0.914091	1.88438	UP	1.5696	0.00015	0.00318292
PRDM1	XLOC_014080	NC_009153.3:57448299-57470605	CTRL	DSLD	11.4274	21.4273	0.90695	1.87508	UP	2.23228	5e-05	0.00124599
IL18	XLOC_010722	NC_009150.3:21165064-21183617	CTRL	DSLD	25.0845	47.0013	0.905908	1.87372	UP	1.65788	0.00015	0.00318292
SLC5A8	XLOC_029367	NC_009171.3:26173239-26237626	CTRL	DSLD	3.17473	5.94802	0.905774	1.87355	UP	1.83102	5e-05	0.00124599
TPD52L1	XLOC_014171	NC_009153.3:73357243-73455913	CTRL	DSLD	8.92532	16.688	0.902834	1.86974	UP	1.38544	0.00125	0.0175522
SYT8	XLOC_017071	NC_009155.3:34188532-34194539	CTRL	DSLD	5.83275	10.9043	0.90265	1.8695	UP	1.49278	0.00045	0.00780516
FAM49A	XLOC_020190	NC_009158.3:79252367-79355190	CTRL	DSLD	6.36846	11.9044	0.902475	1.86927	UP	2.04152	5e-05	0.00124599
LZTS1	XLOC_003838	NC_009145.3:49600984-49651333	CTRL	DSLD	2.74785	5.13539	0.902172	1.86888	UP	1.73312	5e-05	0.00124599
SMOX	XLOC_025915	NC_009165.3:19246906-19283672	CTRL	DSLD	8.72367	16.2897	0.900958	1.86731	UP	1.8208	5e-05	0.00124599
VSIG10L	XLOC_013785	NC_009153.3:21165786-21174609	CTRL	DSLD	3.56121	6.63126	0.896917	1.86208	UP	1.7274	0.0001	0.00225216
GMCL1	XLOC_020455	NC_009158.3:33564547-33611203	CTRL	DSLD	6.1358	11.4123	0.895267	1.85995	UP	1.86845	5e-05	0.00124599
LOC100146156	XLOC_028393	NC_009169.3:39779390-39818439	CTRL	DSLD	3.74176	6.95298	0.893914	1.85821	UP	1.49891	0.00035	0.00640794
EGR3	XLOC_003850	NC_009145.3:51783523-51788806	CTRL	DSLD	37.5655	69.558	0.888807	1.85164	UP	2.09216	5e-05	0.00124599
TGM1	XLOC_002434	NC_009144.3:163940549-163954575	CTRL	DSLD	11.943	22.0983	0.887764	1.85031	UP	2.08475	5e-05	0.00124599
S100A7	XLOC_006948	NC_009148.3:40695964-40699193	CTRL	DSLD	355.549	657.119	0.886105	1.84818	UP	1.69888	0.0003	0.00566596
HSPA2	XLOC_026805	NC_009167.3:11195686-11198302	CTRL	DSLD	46.0424	85.0386	0.885154	1.84696	UP	2.14861	5e-05	0.00124599
LMO7	XLOC_021914	NC_009160.3:48600425-48788523	CTRL	DSLD	15.168	27.9987	0.884334	1.84591	UP	2.15365	5e-05	0.00124599
LOC100629498	XLOC_015309	NC_009154.3:21557198-21562364	CTRL	DSLD	8.02584	14.7973	0.882611	1.84371	UP	1.3994	0.00145	0.0197093
ID1	XLOC_025571	NC_009165.3:23289014-23290250	CTRL	DSLD	36.2232	66.6781	0.880298	1.84076	UP	1.95446	5e-05	0.00124599
GEM	XLOC_013162	NC_009152.3:42384781-42396806	CTRL	DSLD	20.566	37.8407	0.879675	1.83996	UP	1.66423	0.00015	0.00318292
OVOL1	XLOC_016994	NC_009155.3:29600450-29640267	CTRL	DSLD	18.7957	34.5568	0.878566	1.83855	UP	1.5852	0.00025	0.00491119
LOC100055773	XLOC_006964	NC_009148.3:41518912-41520461	CTRL	DSLD	5.08315	9.33535	0.876982	1.83653	UP	1.27623	0.00145	0.0197093
PPP2R1B	XLOC_010715	NC_009150.3:20697794-20848002	CTRL	DSLD	34.5672	63.4319	0.875807	1.83503	UP	1.46402	0.0003	0.00566596
CPA4	XLOC_005773	NC_009147.3:84971869-84993261	CTRL	DSLD	69.4573	127.436	0.875578	1.83474	UP	2.04296	5e-05	0.00124599
DUSP8	XLOC_017741	NC_009155.3:36546672-36561901	CTRL	DSLD	2.40723	4.41616	0.875418	1.83454	UP	1.32204	0.0015	0.0202695
POLR3G	XLOC_019638	NC_009157.3:77365314-77406456	CTRL	DSLD	1.95039	3.56183	0.868859	1.82622	UP	1.32892	0.0016	0.0213351
PRND	XLOC_025912	NC_009165.3:18748020-18753556	CTRL	DSLD	5.52742	10.082	0.867107	1.824	UP	1.60208	0.00025	0.00491119
CRYBG2,ZNF683	XLOC_002834	NC_009145.3:29227299-29272233	CTRL	DSLD	5.16356	9.41703	0.866905	1.82375	UP	1.9682	5e-05	0.00124599
B4GALNT4	XLOC_017746	NC_009155.3:36757926-36770460	CTRL	DSLD	2.8182	5.11763	0.860702	1.81592	UP	1.49523	0.00055	0.00921307
SLC40A1	XLOC_022871	NC_009161.3:66190581-66211822	CTRL	DSLD	64.3222	116.542	0.857458	1.81184	UP	1.92987	5e-05	0.00124599
DLX3	XLOC_016129	NC_009154.3:25826131-25831505	CTRL	DSLD	29.811	53.8961	0.854338	1.80793	UP	2.01038	5e-05	0.00124599
SH3D21	XLOC_003513	NC_009145.3:21175310-21187511	CTRL	DSLD	17.2146	31.1115	0.853816	1.80727	UP	1.95386	5e-05	0.00124599
LOC100067393	XLOC_004567	NC_009146.3:68658469-68702619	CTRL	DSLD	4.06532	7.33369	0.851168	1.80396	UP	1.67718	0.0001	0.00225216
BMP2	XLOC_025900	NC_009165.3:16908126-16919315	CTRL	DSLD	8.9133	16.076	0.850874	1.80359	UP	1.82318	5e-05	0.00124599
IL1F10	XLOC_019832	NC_009158.3:16659816-16667371	CTRL	DSLD	14.1002	25.4159	0.85002	1.80253	UP	1.55085	0.0003	0.00566596
SGMS2	XLOC_004093	NC_009145.3:117937813-118035716	CTRL	DSLD	8.41706	15.1294	0.845964	1.79747	UP	1.59792	0.0002	0.00404712
DLX4	XLOC_015414	NC_009154.3:25806019-25812368	CTRL	DSLD	2.54749	4.57679	0.845262	1.79659	UP	1.23945	0.00345	0.0385274
MREG	XLOC_008825	NC_009149.3:5772866-5839043	CTRL	DSLD	9.41712	16.9091	0.844443	1.79557	UP	1.82842	5e-05	0.00124599
STOX1	XLOC_000300	NC_009144.3:57556715-57614611	CTRL	DSLD	1.01141	1.81211	0.84131	1.79168	UP	1.25018	0.00365	0.0402048
LGALSL	XLOC_020486	NC_009158.3:38231330-38238594	CTRL	DSLD	27.6337	49.5005	0.841013	1.79131	UP	2.05435	5e-05	0.00124599
IL36B	XLOC_019830	NC_009158.3:16609612-16615574	CTRL	DSLD	4.27265	7.64287	0.838983	1.78879	UP	1.12581	0.0047	0.0489965
NFKBIZ	XLOC_023540	NC_009162.3:56587970-56617963	CTRL	DSLD	18.3452	32.8125	0.838843	1.78862	UP	1.78538	5e-05	0.00124599
UNC5B	XLOC_000328	NC_009144.3:59672467-59757993	CTRL	DSLD	20.0423	35.7768	0.835977	1.78507	UP	2.01682	5e-05	0.00124599
SLC5A9	XLOC_003394	NC_009145.3:10484751-10513297	CTRL	DSLD	1.20433	2.14941	0.83571	1.78474	UP	1.18493	0.00405	0.0435126
CRCT1	XLOC_007737	NC_009148.3:41569857-41571782	CTRL	DSLD	99.6091	177.121	0.830384	1.77816	UP	1.96391	5e-05	0.00124599
C6H2orf54	XLOC_008954	NC_009149.3:26242571-26338399	CTRL	DSLD	5.22325	9.27766	0.828813	1.77622	UP	1.37652	0.00235	0.0287483
ADGRF2	XLOC_024157	NC_009163.3:46988007-47014458	CTRL	DSLD	3.44503	6.07906	0.819334	1.76459	UP	1.57943	0.0001	0.00225216
LOC111767394	XLOC_022923	NC_009161.3:75777254-75848166	CTRL	DSLD	2.05637	3.62449	0.817678	1.76257	UP	1.35572	0.00155	0.0208405
PPP1R15A	XLOC_013707	NC_009153.3:19128520-19132144	CTRL	DSLD	28.037	49.1865	0.810932	1.75434	UP	1.95138	5e-05	0.00124599
IER3	XLOC_024563	NC_009163.3:30660709-30673404	CTRL	DSLD	50.5769	88.5583	0.808149	1.75096	UP	1.30231	0.0024	0.0291831
TNFAIP3	XLOC_014224	NC_009153.3:84267103-84281378	CTRL	DSLD	2.40481	4.19687	0.80339	1.7452	UP	1.35082	0.0013	0.0181125
A2ML1	XLOC_008384	NC_009149.3:36959093-37019643	CTRL	DSLD	1.47114	2.55432	0.796001	1.73628	UP	1.22498	0.0038	0.0414051
KLF4	XLOC_027587	NC_009168.3:13533344-13537951	CTRL	DSLD	88.9362	154.2	0.793961	1.73383	UP	1.63135	0.0003	0.00566596
PGLYRP4	XLOC_006954	NC_009148.3:40871625-40883541	CTRL	DSLD	4.1754	7.23346	0.792772	1.7324	UP	1.38103	0.001	0.0146667
DUSP14	XLOC_015501	NC_009154.3:36933769-36957987	CTRL	DSLD	21.4829	37.1742	0.791114	1.73041	UP	1.75991	5e-05	0.00124599
C14H5orf46	XLOC_018896	NC_009157.3:29423588-29442220	CTRL	DSLD	49.1714	85.0234	0.79004	1.72912	UP	1.88961	5e-05	0.00124599
ACPP	XLOC_021137	NC_009159.3:69695447-69738816	CTRL	DSLD	27.8539	48.16	0.789955	1.72902	UP	1.86445	5e-05	0.00124599
RAI14	XLOC_025356	NC_009164.3:31286379-31424777	CTRL	DSLD	24.6203	42.5655	0.789839	1.72888	UP	1.91042	5e-05	0.00124599
REL	XLOC_020505	NC_009158.3:41219750-41254274	CTRL	DSLD	6.14167	10.6059	0.78816	1.72687	UP	1.57669	0.00015	0.00318292
DCLK3	XLOC_021066	NC_009159.3:49914894-49941863	CTRL	DSLD	5.76048	9.94013	0.787074	1.72557	UP	1.50242	0.0002	0.00404712
LIPH	XLOC_023394	NC_009162.3:26107551-26158482	CTRL	DSLD	2.89626	4.99629	0.786665	1.72508	UP	1.61953	5e-05	0.00124599
TCIM	XLOC_028858	NC_009170.3:5024674-5025975	CTRL	DSLD	8.15671	14.0621	0.785757	1.724	UP	1.29869	0.0009	0.0136079
FHDC1	XLOC_003968	NC_009145.3:80931591-80969363	CTRL	DSLD	8.73017	15.0448	0.785183	1.72331	UP	1.88958	5e-05	0.00124599
ATP6V1C2	XLOC_020716	NC_009158.3:84037494-84091578	CTRL	DSLD	34.8465	60.0117	0.784231	1.72217	UP	1.89479	5e-05	0.00124599
ABHD12B	XLOC_001310	NC_009144.3:186968591-186995294	CTRL	DSLD	16.5223	28.4538	0.784209	1.72215	UP	1.60749	0.00015	0.00318292
KCTD11	XLOC_015669	NC_009154.3:50696477-50699323	CTRL	DSLD	9.59508	16.5102	0.782994	1.7207	UP	1.74678	0.0001	0.00225216
NRG1	XLOC_028887	NC_009170.3:11958710-12976446	CTRL	DSLD	1.18812	2.04289	0.781933	1.71943	UP	1.15709	0.00225	0.0277988
CPM	XLOC_009505	NC_009149.3:85056148-85121472	CTRL	DSLD	25.3958	43.6268	0.780625	1.71787	UP	1.83968	5e-05	0.00124599
SHISA2	XLOC_022052	NC_009160.3:5914596-5920928	CTRL	DSLD	24.8515	42.6647	0.779711	1.71679	UP	1.91923	5e-05	0.00124599
NKD1	XLOC_004127	NC_009146.3:3554404-3641415	CTRL	DSLD	8.25741	14.1576	0.777818	1.71454	UP	1.59555	0.0001	0.00225216
TIAM2	XLOC_030396	NC_009174.3:12481830-12611332	CTRL	DSLD	4.80952	8.23563	0.775986	1.71236	UP	1.4615	0.00015	0.00318292
RHOV	XLOC_000891	NC_009144.3:149203184-149205557	CTRL	DSLD	23.5572	40.2947	0.774424	1.71051	UP	1.84186	5e-05	0.00124599
ERRFI1	XLOC_002982	NC_009145.3:43041498-43055351	CTRL	DSLD	15.2067	25.9068	0.768623	1.70364	UP	1.84135	5e-05	0.00124599
TMC7	XLOC_018053	NC_009156.3:28931749-28985950	CTRL	DSLD	2.40239	4.08979	0.767557	1.70238	UP	1.34069	0.00155	0.0208405
WNK4	XLOC_016027	NC_009154.3:20360376-20375521	CTRL	DSLD	3.31112	5.62174	0.763696	1.69783	UP	1.45682	0.0004	0.00712936
CLDN4	XLOC_017898	NC_009156.3:11708488-11723488	CTRL	DSLD	35.6814	60.5807	0.763687	1.69782	UP	1.81416	5e-05	0.00124599
CTH	XLOC_008061	NC_009148.3:88288434-88310756	CTRL	DSLD	4.51019	7.65626	0.763452	1.69755	UP	1.35747	0.00125	0.0175522
EPPK1	XLOC_013359	NC_009152.3:84622173-84642570	CTRL	DSLD	15.5653	26.388	0.761548	1.69531	UP	1.80925	5e-05	0.00124599
MXD1	XLOC_020453	NC_009158.3:33518362-33541985	CTRL	DSLD	11.8825	20.1355	0.760906	1.69455	UP	1.67076	0.0001	0.00225216
GJA1	XLOC_014156	NC_009153.3:70188013-70200858	CTRL	DSLD	277.79	469.849	0.758203	1.69138	UP	1.20694	0.00335	0.03775
ITPKC	XLOC_013548	NC_009153.3:11187489-11210747	CTRL	DSLD	9.98921	16.8717	0.756165	1.68899	UP	1.54675	0.0004	0.00712936
CCND2	XLOC_008331	NC_009149.3:33057321-33105448	CTRL	DSLD	35.5008	59.9489	0.755883	1.68866	UP	1.7646	5e-05	0.00124599
LIPG	XLOC_011973	NC_009151.3:71559871-71583984	CTRL	DSLD	4.13072	6.96991	0.754747	1.68734	UP	1.45805	0.00055	0.00921307
RNF39	XLOC_024546	NC_009163.3:29730026-29757238	CTRL	DSLD	32.1045	54.1247	0.753513	1.68589	UP	1.41016	0.0008	0.0125178
KRT80	XLOC_009296	NC_009149.3:70178011-70200581	CTRL	DSLD	104.556	176.211	0.753031	1.68533	UP	1.55983	0.0001	0.00225216
PNLIPRP3	XLOC_001422	NC_009144.3:15721025-15755695	CTRL	DSLD	5.84111	9.83795	0.752116	1.68426	UP	1.42386	0.00085	0.0130598
LOC111770338	XLOC_027277	NC_009167.3:19152141-19153576	CTRL	DSLD	4.58609	7.72332	0.751956	1.68407	UP	1.16978	0.00415	0.0443216
MYC	XLOC_012920	NC_009152.3:71418586-71423659	CTRL	DSLD	29.4881	49.592	0.749973	1.68176	UP	1.78899	5e-05	0.00124599
CCNL1	XLOC_023288	NC_009162.3:1017243-1029867	CTRL	DSLD	23.8423	40.0652	0.748824	1.68042	UP	1.70349	5e-05	0.00124599
GRHL3	XLOC_003641	NC_009145.3:30828030-30890368	CTRL	DSLD	10.3568	17.3942	0.748024	1.67949	UP	1.53785	0.00035	0.00640794
BICDL2	XLOC_018152	NC_009156.3:40963565-40971195	CTRL	DSLD	24.912	41.8332	0.747808	1.67924	UP	1.77233	5e-05	0.00124599
TP53INP2	XLOC_025623	NC_009165.3:26443331-26472351	CTRL	DSLD	24.6276	41.3437	0.747395	1.67876	UP	1.82977	5e-05	0.00124599
ALOX15B	XLOC_015703	NC_009154.3:51280339-51300763	CTRL	DSLD	11.9799	20.0933	0.746097	1.67725	UP	1.63471	0.0002	0.00404712
LAD1	XLOC_030195	NC_009173.3:29765605-29784762	CTRL	DSLD	53.4321	89.6006	0.745801	1.67691	UP	1.79935	5e-05	0.00124599
MYL6B	XLOC_008710	NC_009149.3:74739047-74743945	CTRL	DSLD	7.06803	11.852	0.745753	1.67685	UP	1.23381	0.003	0.0346524
LOC100061178	XLOC_007721	NC_009148.3:41221200-41221830	CTRL	DSLD	706.919	1184.59	0.744769	1.67571	UP	1.51521	0.00035	0.00640794
TGFA	XLOC_019937	NC_009158.3:32982687-33086257	CTRL	DSLD	6.03966	10.1056	0.74262	1.67321	UP	1.64979	5e-05	0.00124599
IFFO2	XLOC_002915	NC_009145.3:35175574-35222394	CTRL	DSLD	45.9238	76.7684	0.74127	1.67165	UP	1.6312	0.0001	0.00225216
FAM167A	XLOC_003894	NC_009145.3:59896916-59938246	CTRL	DSLD	8.34776	13.9521	0.741025	1.67136	UP	1.70967	5e-05	0.00124599
GFOD1	XLOC_024290	NC_009163.3:13541593-13648900	CTRL	DSLD	3.49788	5.83998	0.739481	1.66958	UP	1.66067	0.0001	0.00225216
ATP2C2	XLOC_004334	NC_009146.3:32300545-32377829	CTRL	DSLD	6.58113	10.981	0.7386	1.66856	UP	1.54658	0.0003	0.00566596
PLCXD2	XLOC_023515	NC_009162.3:48610320-48662186	CTRL	DSLD	2.28845	3.81405	0.73695	1.66665	UP	1.4583	0.0004	0.00712936
NABP1	XLOC_022545	NC_009161.3:68053862-68062353	CTRL	DSLD	4.70297	7.83136	0.735691	1.66519	UP	1.30885	0.0012	0.0170278
APOLD1	XLOC_008417	NC_009149.3:41698890-41704045	CTRL	DSLD	2.23883	3.71371	0.730117	1.65877	UP	1.23152	0.0033	0.0373168
ASS1	XLOC_027771	NC_009168.3:33834543-33888495	CTRL	DSLD	30.5242	50.6286	0.730001	1.65864	UP	1.73145	5e-05	0.00124599
AQP9	XLOC_002123	NC_009144.3:134467678-134540185	CTRL	DSLD	3.42091	5.67157	0.72937	1.65791	UP	1.26513	0.00095	0.0140998
NIPAL4	XLOC_019319	NC_009157.3:20903204-20917277	CTRL	DSLD	13.0007	21.5278	0.72761	1.65589	UP	1.69588	5e-05	0.00124599
FMN1	XLOC_002257	NC_009144.3:154980423-155364135	CTRL	DSLD	5.39581	8.92039	0.725267	1.65321	UP	1.74057	0.00015	0.00318292
GJB2	XLOC_022032	NC_009160.3:1149113-1155701	CTRL	DSLD	101.677	167.757	0.722382	1.6499	UP	1.56675	5e-05	0.00124599
CEMIP	XLOC_001851	NC_009144.3:91089086-91231421	CTRL	DSLD	1.55759	2.56679	0.720653	1.64793	UP	1.33154	0.00165	0.0219113
GPR155	XLOC_022816	NC_009161.3:53249959-53291211	CTRL	DSLD	7.507	12.3601	0.71938	1.64647	UP	1.61417	5e-05	0.00124599
SDC4	XLOC_026075	NC_009165.3:35296878-35316608	CTRL	DSLD	44.7188	73.6092	0.719005	1.64605	UP	1.70063	5e-05	0.00124599
PDZRN3	XLOC_020832	NC_009159.3:18386881-18614258	CTRL	DSLD	34.9333	57.4304	0.717212	1.644	UP	1.74247	0.0001	0.00225216
NCCRP1	XLOC_013528	NC_009153.3:10207378-10210752	CTRL	DSLD	28.9951	47.6154	0.715617	1.64219	UP	1.65709	5e-05	0.00124599
IRS2	XLOC_022266	NC_009160.3:77113370-77144609	CTRL	DSLD	7.17587	11.7713	0.714043	1.64039	UP	1.6978	0.00015	0.00318292
DACH1	XLOC_022190	NC_009160.3:44955397-45363316	CTRL	DSLD	5.51578	9.04768	0.713983	1.64033	UP	1.57217	0.00025	0.00491119
CD200	XLOC_023507	NC_009162.3:48086637-48104254	CTRL	DSLD	9.43649	15.4757	0.713682	1.63998	UP	1.49149	0.0005	0.0085079
TNIK	XLOC_023346	NC_009162.3:13684379-14067394	CTRL	DSLD	3.33346	5.46475	0.713136	1.63936	UP	1.49723	0.00035	0.00640794
BTBD11	XLOC_029131	NC_009171.3:31260484-31562518	CTRL	DSLD	3.6327	5.95139	0.712186	1.63828	UP	1.57568	0.00025	0.00491119
LOC100068923	XLOC_004708	NC_009146.3:109314765-109319075	CTRL	DSLD	49.7461	81.4965	0.712154	1.63825	UP	1.59562	0.00015	0.00318292
AREG	XLOC_005174	NC_009146.3:63151874-63166554	CTRL	DSLD	9.30688	15.2144	0.709067	1.63475	UP	1.25059	0.00255	0.0304117
JUND	XLOC_025218	NC_009164.3:3592235-3594074	CTRL	DSLD	79.523	129.588	0.704486	1.62956	UP	1.56842	0.0001	0.00225216
PARD6B	XLOC_025749	NC_009165.3:39608301-39624935	CTRL	DSLD	4.90006	7.97893	0.703396	1.62833	UP	1.40734	0.00055	0.00921307
JMY	XLOC_019672	NC_009157.3:86701172-86804989	CTRL	DSLD	10.4763	17.046	0.702302	1.6271	UP	1.74347	5e-05	0.00124599
ITGB6	XLOC_022766	NC_009161.3:40823463-40952566	CTRL	DSLD	3.51289	5.70958	0.700726	1.62532	UP	1.38858	0.00085	0.0130598
KRT6A	XLOC_009311	NC_009149.3:70487084-70492499	CTRL	DSLD	187.539	304.634	0.699883	1.62437	UP	1.38972	0.00105	0.0152477
PLXNA2	XLOC_006741	NC_009148.3:27095462-27308354	CTRL	DSLD	5.3646	8.70442	0.698277	1.62257	UP	1.68262	5e-05	0.00124599
TGM3	XLOC_025940	NC_009165.3:20818609-20858852	CTRL	DSLD	13.0124	21.0873	0.696491	1.62056	UP	1.52154	0.0004	0.00712936
KCNK5	XLOC_024710	NC_009163.3:39632626-39672119	CTRL	DSLD	3.28373	5.31887	0.695784	1.61976	UP	1.30264	0.0014	0.0192075
PRSS12	XLOC_003289	NC_009145.3:109192210-109263108	CTRL	DSLD	2.79747	4.52869	0.694968	1.61885	UP	1.23517	0.00335	0.03775
RGS16	XLOC_007451	NC_009148.3:16930273-16936030	CTRL	DSLD	4.99747	8.08375	0.693826	1.61757	UP	1.26115	0.0026	0.0308939
ZDHHC23	XLOC_023495	NC_009162.3:46754417-46767434	CTRL	DSLD	1.85798	3.00506	0.693661	1.61738	UP	1.26257	0.0024	0.0291831
ABCA12	XLOC_008823	NC_009149.3:4933213-5093974	CTRL	DSLD	7.19772	11.6401	0.693487	1.61719	UP	1.69789	5e-05	0.00124599
ETS2	XLOC_028367	NC_009169.3:36156875-36174927	CTRL	DSLD	35.1761	56.8773	0.693258	1.61693	UP	1.58717	0.00015	0.00318292
EPHA2	XLOC_002931	NC_009145.3:37113973-37146992	CTRL	DSLD	15.6397	25.2858	0.693121	1.61678	UP	1.65732	5e-05	0.00124599
C20H6orf132	XLOC_024732	NC_009163.3:42238324-42275141	CTRL	DSLD	15.834	25.5504	0.690326	1.61365	UP	1.69341	5e-05	0.00124599
TM4SF1	XLOC_021689	NC_009159.3:83699256-83706884	CTRL	DSLD	50.0806	80.7732	0.689626	1.61287	UP	1.71352	0.0001	0.00225216
NKPD1	XLOC_014448	NC_009153.3:15930799-15942590	CTRL	DSLD	1.33256	2.14466	0.686544	1.60942	UP	1.1768	0.00355	0.0393448
LOC100070491	XLOC_029723	NC_009172.3:29763329-29777989	CTRL	DSLD	45.301	72.6787	0.68199	1.60435	UP	1.49196	0.0005	0.0085079
UGCG	XLOC_027607	NC_009168.3:17087931-17124433	CTRL	DSLD	15.534	24.9007	0.680753	1.60298	UP	1.66595	5e-05	0.00124599
LOC100051901	XLOC_008554	NC_009149.3:67926505-67933453	CTRL	DSLD	96.9387	155.333	0.680217	1.60238	UP	1.62792	0.00015	0.00318292
PLCH2	XLOC_003805	NC_009145.3:47648531-47734676	CTRL	DSLD	6.94097	11.1207	0.680037	1.60218	UP	1.54165	0.0005	0.0085079
ELMOD1	XLOC_009707	NC_009150.3:17316051-17378981	CTRL	DSLD	4.97335	7.95455	0.677563	1.59944	UP	1.18878	0.00345	0.0385274
NRIP3	XLOC_011388	NC_009150.3:80501754-80525995	CTRL	DSLD	4.03737	6.45721	0.677494	1.59936	UP	1.31011	0.00195	0.0249119
VPS37B	XLOC_012357	NC_009151.3:25409361-25435448	CTRL	DSLD	12.321	19.6967	0.67684	1.59863	UP	1.48135	0.00045	0.00780516
GGCT	XLOC_006283	NC_009147.3:61219280-61226629	CTRL	DSLD	22.7317	36.2815	0.674525	1.59607	UP	1.4396	0.0005	0.0085079
ENGASE	XLOC_015836	NC_009154.3:3688946-3698776	CTRL	DSLD	11.3137	18.0452	0.673538	1.59498	UP	1.46162	0.00055	0.00921307
PNPLA1	XLOC_024065	NC_009163.3:37147735-37188072	CTRL	DSLD	4.52674	7.18364	0.666242	1.58693	UP	1.39153	0.00055	0.00921307
LOC100061699	XLOC_007712	NC_009148.3:40798827-40799937	CTRL	DSLD	343.228	544.435	0.665593	1.58622	UP	1.3461	0.0011	0.0158596
ENC1	XLOC_019163	NC_009157.3:90410042-90423385	CTRL	DSLD	7.97792	12.6069	0.660124	1.58022	UP	1.51698	0.0001	0.00225216
SLC45A3	XLOC_007339	NC_009148.3:2080434-2099979	CTRL	DSLD	9.78723	15.424	0.656201	1.57593	UP	1.39421	0.0006	0.00981641
LPAR3	XLOC_007240	NC_009148.3:75815730-75888290	CTRL	DSLD	5.19951	8.19272	0.655967	1.57567	UP	1.25231	0.0021	0.0263487
SLC19A2	XLOC_007380	NC_009148.3:5908597-5934687	CTRL	DSLD	7.29228	11.4876	0.655639	1.57531	UP	1.41301	0.00035	0.00640794
ALOX12B	XLOC_016444	NC_009154.3:51304604-51325324	CTRL	DSLD	16.4423	25.8858	0.654748	1.57434	UP	1.47139	0.0004	0.00712936
DIO2	XLOC_027327	NC_009167.3:25068789-25083162	CTRL	DSLD	7.9496	12.5	0.652973	1.57241	UP	1.36171	0.00105	0.0152477
SLC15A1	XLOC_022235	NC_009160.3:67826712-67872392	CTRL	DSLD	11.0849	17.4287	0.652875	1.5723	UP	1.48939	0.0001	0.00225216
TACSTD2	XLOC_002573	NC_009145.3:1492796-1494618	CTRL	DSLD	228.488	359.241	0.652833	1.57225	UP	1.36707	0.00095	0.0140998
MACC1	XLOC_006225	NC_009147.3:52209103-52275325	CTRL	DSLD	4.36113	6.85264	0.651958	1.5713	UP	1.44094	0.0003	0.00566596
ENDOU	XLOC_009224	NC_009149.3:66262912-66279507	CTRL	DSLD	22.1321	34.7595	0.651264	1.57054	UP	1.54294	0.0002	0.00404712
HES4	XLOC_003048	NC_009145.3:48869130-48873033	CTRL	DSLD	7.45297	11.7037	0.651076	1.57034	UP	1.43482	0.0003	0.00566596
PLAGL2	XLOC_025975	NC_009165.3:23769258-23782854	CTRL	DSLD	6.39884	10.0461	0.650752	1.56999	UP	1.49526	0.0002	0.00404712
EGR2	XLOC_001630	NC_009144.3:52383098-52389727	CTRL	DSLD	30.1012	47.1709	0.648077	1.56708	UP	1.59584	0.0001	0.00225216
SLC30A1	XLOC_006726	NC_009148.3:24178718-24186089	CTRL	DSLD	20.9844	32.8809	0.647932	1.56692	UP	1.54552	0.00015	0.00318292
CITED4	XLOC_002699	NC_009145.3:17384950-17386321	CTRL	DSLD	10.3284	16.181	0.647685	1.56665	UP	1.21099	0.00365	0.0402048
CUX1	XLOC_017878	NC_009156.3:9965939-10305277	CTRL	DSLD	7.11264	11.1355	0.646713	1.5656	UP	1.55291	0.00015	0.00318292
BMP8B	XLOC_002712	NC_009145.3:18293105-18325612	CTRL	DSLD	7.61311	11.9099	0.645607	1.5644	UP	1.446	0.00085	0.0130598
KLK12	XLOC_014592	NC_009153.3:20704174-20708693	CTRL	DSLD	73.3871	114.615	0.643194	1.56178	UP	1.57043	0.0001	0.00225216
PLEKHN1	XLOC_003834	NC_009145.3:48887687-48901684	CTRL	DSLD	6.2403	9.74351	0.642824	1.56138	UP	1.24467	0.00255	0.0304117
RIMKLB	XLOC_008383	NC_009149.3:36878557-36949760	CTRL	DSLD	9.49755	14.8207	0.641981	1.56047	UP	1.25822	0.00225	0.0277988
RGCC	XLOC_022163	NC_009160.3:28560739-28573854	CTRL	DSLD	23.4516	36.5564	0.640436	1.5588	UP	1.23753	0.00255	0.0304117
ZNF185	XLOC_031027	NC_009175.3:125516370-125583261	CTRL	DSLD	29.2319	45.5627	0.640309	1.55866	UP	1.53929	0.0003	0.00566596
MARCKSL1	XLOC_002778	NC_009145.3:24488935-24491319	CTRL	DSLD	54.9602	85.6053	0.639311	1.55759	UP	1.55504	0.00015	0.00318292
SHB	XLOC_027915	NC_009168.3:2997171-3129117	CTRL	DSLD	10.0499	15.6373	0.637808	1.55596	UP	1.40231	0.00045	0.00780516
PPME1	XLOC_011182	NC_009150.3:71823577-71895058	CTRL	DSLD	19.3656	30.0933	0.635941	1.55395	UP	1.51816	0.00025	0.00491119
MIDN	XLOC_009549	NC_009150.3:647188-657171	CTRL	DSLD	16.9175	26.2771	0.635294	1.55325	UP	1.53511	0.00035	0.00640794
BTC	XLOC_004510	NC_009146.3:62875373-62919524	CTRL	DSLD	4.4171	6.85737	0.634555	1.55246	UP	1.1765	0.00475	0.0493267
MYH14	XLOC_013746	NC_009153.3:20074447-20160526	CTRL	DSLD	31.2674	48.4563	0.632024	1.54974	UP	1.46646	0.00075	0.0118271
CECR2	XLOC_008972	NC_009149.3:28655043-28815748	CTRL	DSLD	1.40867	2.18306	0.632024	1.54974	UP	1.20607	0.00335	0.03775
NFIL3	XLOC_026419	NC_009166.3:51179050-51194309	CTRL	DSLD	21.3649	33.0883	0.63108	1.54872	UP	1.48309	0.00025	0.00491119
PKP3	XLOC_017745	NC_009155.3:36740619-36750736	CTRL	DSLD	42.6145	65.9213	0.6294	1.54692	UP	1.52561	0.00045	0.00780516
FAM83G	XLOC_015766	NC_009154.3:59735550-59809684	CTRL	DSLD	18.0469	27.9091	0.628981	1.54647	UP	1.50824	0.0002	0.00404712
GSDMA	XLOC_016071	NC_009154.3:22562796-22584309	CTRL	DSLD	65.0522	100.572	0.628565	1.54603	UP	1.52294	0.0002	0.00404712
FZD10	XLOC_011803	NC_009151.3:30238319-30240709	CTRL	DSLD	10.78	16.6327	0.625668	1.54293	UP	1.33524	0.0009	0.0136079
KRT6B	XLOC_009310	NC_009149.3:70467640-70473287	CTRL	DSLD	109.919	169.395	0.623948	1.54109	UP	1.4243	0.00035	0.00640794
DOT1L	XLOC_009570	NC_009150.3:1385881-1452720	CTRL	DSLD	8.87891	13.6745	0.623033	1.54011	UP	1.5182	0.0001	0.00225216
FHOD3	XLOC_011941	NC_009151.3:59843367-60297976	CTRL	DSLD	5.54254	8.53582	0.622982	1.54006	UP	1.357	0.00135	0.0187123
HOMER1	XLOC_019137	NC_009157.3:86498358-86675547	CTRL	DSLD	4.05979	6.24339	0.620922	1.53786	UP	1.22321	0.002	0.0253899
SLC7A1	XLOC_022066	NC_009160.3:9037309-9116428	CTRL	DSLD	15.4813	23.8023	0.620573	1.53749	UP	1.40625	0.00015	0.00318292
BIRC3	XLOC_009696	NC_009150.3:12766574-12782672	CTRL	DSLD	8.83595	13.5618	0.618095	1.53485	UP	1.35944	0.00075	0.0118271
KRT75	XLOC_009307	NC_009149.3:70421913-70432117	CTRL	DSLD	230.646	353.859	0.617496	1.53421	UP	1.18435	0.00415	0.0443216
LOC100068406	XLOC_013284	NC_009152.3:73048799-73107940	CTRL	DSLD	9.62446	14.7551	0.61644	1.53309	UP	1.21426	0.00385	0.0418652
CLDN1	XLOC_023413	NC_009162.3:30177176-30192683	CTRL	DSLD	92.9236	142.227	0.614079	1.53058	UP	1.37094	0.0009	0.0136079
LOC100061598	XLOC_006953	NC_009148.3:40842092-40845090	CTRL	DSLD	126.757	193.977	0.613825	1.53031	UP	1.29587	0.0026	0.0308939
NDE1	XLOC_018540	NC_009156.3:31140025-31170491	CTRL	DSLD	49.1956	75.1845	0.611906	1.52828	UP	1.51046	0.00055	0.00921307
PELI1	XLOC_019975	NC_009158.3:38504503-38561769	CTRL	DSLD	10.5961	16.1928	0.611819	1.52818	UP	1.49295	0.0002	0.00404712
PROCR	XLOC_025628	NC_009165.3:26861892-26868033	CTRL	DSLD	11.0532	16.8821	0.611034	1.52735	UP	1.38842	0.001	0.0146667
CEACAM19	XLOC_013623	NC_009153.3:15534377-15549071	CTRL	DSLD	10.6052	16.1943	0.610709	1.52701	UP	1.31307	0.0013	0.0181125
SLC7A8	XLOC_002410	NC_009144.3:163089063-163139850	CTRL	DSLD	47.9216	73.1747	0.610669	1.52697	UP	1.32888	0.00125	0.0175522
KPRP	XLOC_007730	NC_009148.3:41378152-41382003	CTRL	DSLD	44.6611	68.1837	0.610408	1.52669	UP	1.38199	0.00095	0.0140998
ZSWIM4	XLOC_010943	NC_009150.3:46235382-46253541	CTRL	DSLD	4.32322	6.59243	0.608702	1.52489	UP	1.246	0.00245	0.0295906
FOXQ1	XLOC_023600	NC_009163.3:2098007-2100431	CTRL	DSLD	8.83919	13.4733	0.608121	1.52427	UP	1.26855	0.0019	0.0243695
PLXNA3	XLOC_031058	NC_009175.3:126829055-126844612	CTRL	DSLD	2.63841	4.01878	0.60709	1.52318	UP	1.21959	0.0032	0.0364669
AQP3	XLOC_026687	NC_009166.3:49648060-49653900	CTRL	DSLD	279.535	425.666	0.606691	1.52276	UP	1.17216	0.0038	0.0414051
ATP13A5	XLOC_023419	NC_009162.3:32725504-32858064	CTRL	DSLD	5.49801	8.37156	0.606586	1.52265	UP	1.25701	0.00175	0.0228633
GJB6	XLOC_022033	NC_009160.3:1184623-1195248	CTRL	DSLD	65.2014	99.0606	0.603409	1.5193	UP	1.38307	0.00055	0.00921307
LOC106783194	XLOC_007719	NC_009148.3:41196269-41196818	CTRL	DSLD	61.2649	93.0515	0.602969	1.51884	UP	1.1976	0.00335	0.03775
LYPD5	XLOC_014434	NC_009153.3:14908189-14912903	CTRL	DSLD	16.0244	24.3223	0.602007	1.51783	UP	1.24564	0.0031	0.0354775
RNF225	XLOC_013982	NC_009153.3:28449284-28454686	CTRL	DSLD	3.04435	4.61814	0.601179	1.51696	UP	1.16629	0.00475	0.0493267
ANKK1	XLOC_009743	NC_009150.3:22319318-22331898	CTRL	DSLD	6.66311	10.0992	0.599973	1.51569	UP	1.24625	0.00195	0.0249119
BNC1	XLOC_000503	NC_009144.3:92320120-92346811	CTRL	DSLD	6.70202	10.1085	0.592904	1.50828	UP	1.32734	0.00135	0.0187123
ZNF750	XLOC_015010	NC_009154.3:164261-488366	CTRL	DSLD	38.3859	57.876	0.592389	1.50774	UP	1.1892	0.00365	0.0402048
BPIFC	XLOC_029397	NC_009171.3:31709534-31762629	CTRL	DSLD	18.4421	27.8008	0.592125	1.50747	UP	1.43288	0.0006	0.00981641
SLC46A2	XLOC_028017	NC_009168.3:17911596-17965627	CTRL	DSLD	6.56918	9.89697	0.591274	1.50658	UP	1.22922	0.00185	0.0238609
NCDN	XLOC_003522	NC_009145.3:21786772-21795461	CTRL	DSLD	11.7427	17.6879	0.590992	1.50628	UP	1.3493	0.00115	0.0164484
LOC100070137	XLOC_014424	NC_009153.3:14649240-14677509	CTRL	DSLD	13.9764	21.0368	0.589926	1.50517	UP	1.3399	0.001	0.0146667
KLK7	XLOC_014587	NC_009153.3:20664955-20672219	CTRL	DSLD	134.676	202.7	0.589852	1.50509	UP	1.34897	0.00085	0.0130598
HSPA1A	XLOC_023995	NC_009163.3:32428694-32431141	CTRL	DSLD	19.3166	29.0675	0.589565	1.50479	UP	1.39539	0.0006	0.00981641
CYFIP2	XLOC_019320	NC_009157.3:20937359-21062557	CTRL	DSLD	8.2949	12.4691	0.588066	1.50323	UP	1.41596	0.0007	0.0111696
DEDD2	XLOC_013595	NC_009153.3:13731742-13748739	CTRL	DSLD	8.33724	12.531	0.587857	1.50301	UP	1.14531	0.0048	0.0495908
TMEM40	XLOC_020791	NC_009159.3:6006289-6066512	CTRL	DSLD	16.8289	25.2882	0.587522	1.50266	UP	1.25217	0.0021	0.0263487
GAREM1	XLOC_012500	NC_009151.3:56422033-56631124	CTRL	DSLD	9.13945	13.7045	0.584466	1.49948	UP	1.43725	0.0009	0.0136079
ITGA2	XLOC_025313	NC_009164.3:19511392-19604700	CTRL	DSLD	3.84814	5.76212	0.582439	1.49738	UP	1.29487	0.0017	0.0224278
PPP1R2	XLOC_023433	NC_009162.3:34660451-34683342	CTRL	DSLD	42.7785	64.0359	0.581996	1.49692	UP	1.41121	0.0003	0.00566596
NECTIN4	XLOC_007549	NC_009148.3:32301101-32318488	CTRL	DSLD	30.8675	46.2037	0.581923	1.49684	UP	1.44238	0.00035	0.00640794
IER5	XLOC_006679	NC_009148.3:15634363-15636680	CTRL	DSLD	14.8986	22.279	0.580512	1.49538	UP	1.32546	0.00105	0.0152477
SLC5A1	XLOC_012182	NC_009151.3:7201155-7258295	CTRL	DSLD	10.8683	16.2474	0.580089	1.49494	UP	1.2091	0.00265	0.0313037
PROSER2	XLOC_029873	NC_009172.3:23767458-23808457	CTRL	DSLD	4.1736	6.23338	0.578722	1.49353	UP	1.20361	0.00405	0.0435126
SMPD3	XLOC_004916	NC_009146.3:19310715-19396036	CTRL	DSLD	4.75985	7.0927	0.575419	1.49011	UP	1.20094	0.0033	0.0373168
LOC111769297	XLOC_023994	NC_009163.3:32414749-32421404	CTRL	DSLD	11.5151	17.1231	0.572415	1.48701	UP	1.25142	0.00235	0.0287483
AMMECR1	XLOC_031439	NC_009175.3:91097571-91205033	CTRL	DSLD	6.19307	9.19989	0.570963	1.48551	UP	1.29184	0.0014	0.0192075
DNAJA1	XLOC_026398	NC_009166.3:49318631-49330209	CTRL	DSLD	29.9951	44.5015	0.569128	1.48363	UP	1.39279	0.0007	0.0111696
ITPRIP	XLOC_000113	NC_009144.3:26214398-26242214	CTRL	DSLD	4.98169	7.39048	0.569033	1.48353	UP	1.29952	0.00195	0.0249119
BRAF	XLOC_006442	NC_009147.3:93829932-93977835	CTRL	DSLD	8.81224	13.0587	0.56743	1.48188	UP	1.23718	0.00225	0.0277988
SERINC2	XLOC_003568	NC_009145.3:25178424-25196613	CTRL	DSLD	27.7333	41.0725	0.566556	1.48098	UP	1.34788	0.00135	0.0187123
LOR	XLOC_007714	NC_009148.3:40933668-40936107	CTRL	DSLD	210.471	311.561	0.565893	1.4803	UP	1.22286	0.0022	0.0273274
CELSR2	XLOC_007912	NC_009148.3:55379695-55406378	CTRL	DSLD	14.9716	22.1442	0.564706	1.47909	UP	1.33926	0.0009	0.0136079
GLTP	XLOC_011650	NC_009151.3:13556422-13578288	CTRL	DSLD	138.964	205.012	0.561	1.47529	UP	1.31511	0.00115	0.0164484
LYPD3	XLOC_014423	NC_009153.3:14640451-14644770	CTRL	DSLD	201.84	297.624	0.560277	1.47455	UP	1.18307	0.00375	0.0410264
NECTIN2	XLOC_013628	NC_009153.3:15644163-15671414	CTRL	DSLD	13.0973	19.3107	0.560134	1.47441	UP	1.22545	0.0029	0.0336901
INSIG1	XLOC_005992	NC_009147.3:106100558-106115226	CTRL	DSLD	15.2635	22.4032	0.553625	1.46777	UP	1.33202	0.0011	0.0158596
CERS3	XLOC_001940	NC_009144.3:106547575-106661386	CTRL	DSLD	16.7358	24.5559	0.553132	1.46727	UP	1.351	0.00075	0.0118271
SLC6A14	XLOC_030899	NC_009175.3:96206818-96231669	CTRL	DSLD	11.3112	16.5959	0.553082	1.46722	UP	1.30371	0.00095	0.0140998
ADGRF4	XLOC_024158	NC_009163.3:47015008-47038980	CTRL	DSLD	25.7234	37.5759	0.546723	1.46076	UP	1.36601	0.00065	0.0105172
BHLHE40	XLOC_021315	NC_009159.3:12641396-12646711	CTRL	DSLD	31.85	46.5078	0.54618	1.46021	UP	1.28497	0.0016	0.0213351
GRHL1	XLOC_020722	NC_009158.3:84749276-84799643	CTRL	DSLD	57.8299	84.4194	0.545761	1.45979	UP	1.27652	0.0018	0.0233841
USP6NL	XLOC_029695	NC_009172.3:23920933-24124400	CTRL	DSLD	15.5134	22.6348	0.545024	1.45904	UP	1.33585	0.0013	0.0181125
GALE	XLOC_002866	NC_009145.3:31255859-31260585	CTRL	DSLD	19.529	28.4813	0.544399	1.45841	UP	1.18136	0.0038	0.0414051
ANO9	XLOC_017118	NC_009155.3:36709155-36730832	CTRL	DSLD	10.4885	15.2926	0.544022	1.45803	UP	1.16642	0.0046	0.0482343
WWC1	XLOC_019293	NC_009157.3:11694798-11851626	CTRL	DSLD	7.22733	10.5244	0.542205	1.4562	UP	1.20769	0.00265	0.0313037
PLEKHA7	XLOC_011422	NC_009150.3:87417517-87616292	CTRL	DSLD	12.1491	17.6909	0.542159	1.45615	UP	1.31919	0.00125	0.0175522
TOB1	XLOC_016141	NC_009154.3:26539389-26543429	CTRL	DSLD	55.4348	80.6562	0.540994	1.45497	UP	1.33351	0.00095	0.0140998
IFRD1	XLOC_005700	NC_009147.3:70470194-70515925	CTRL	DSLD	23.3013	33.8906	0.540474	1.45445	UP	1.29491	0.00155	0.0208405
HK2	XLOC_020410	NC_009158.3:29191445-29249185	CTRL	DSLD	9.67348	14.0655	0.540049	1.45402	UP	1.26436	0.0023	0.0283298
MYO5C	XLOC_000807	NC_009144.3:139328742-139421058	CTRL	DSLD	4.23707	6.15588	0.538897	1.45286	UP	1.19621	0.003	0.0346524
KLC3	XLOC_013643	NC_009153.3:16093347-16100513	CTRL	DSLD	57.9351	84.0584	0.536955	1.45091	UP	1.31533	0.0013	0.0181125
LOC100146423	XLOC_022569	NC_009161.3:75933760-76007724	CTRL	DSLD	9.34897	13.5643	0.536937	1.45089	UP	1.2163	0.0041	0.0438746
DSC2	XLOC_012494	NC_009151.3:55394479-55427561	CTRL	DSLD	33.8235	49.0715	0.536862	1.45081	UP	1.26165	0.0021	0.0263487
METAP2	XLOC_029069	NC_009171.3:21561786-21598500	CTRL	DSLD	69.2379	100.411	0.53629	1.45024	UP	1.24646	0.00255	0.0304117
PRDX2	XLOC_009967	NC_009150.3:46867564-46876973	CTRL	DSLD	107.523	155.888	0.535866	1.44981	UP	1.28667	0.002	0.0253899
SOWAHC	XLOC_020248	NC_009158.3:294883-299216	CTRL	DSLD	12.4315	17.9822	0.532573	1.44651	UP	1.29798	0.0014	0.0192075
MPZL2	XLOC_010755	NC_009150.3:26681453-26692868	CTRL	DSLD	28.3616	41.0191	0.532359	1.44629	UP	1.31035	0.00125	0.0175522
KRT6C	XLOC_009309	NC_009149.3:70451549-70456928	CTRL	DSLD	27.4433	39.6713	0.531641	1.44557	UP	1.18744	0.00375	0.0410264
NAV2	XLOC_010465	NC_009150.3:89625397-90025590	CTRL	DSLD	6.1579	8.89888	0.531186	1.44512	UP	1.28355	0.00185	0.0238609
ZBTB43	XLOC_027720	NC_009168.3:30977205-31000803	CTRL	DSLD	5.34715	7.7199	0.529814	1.44374	UP	1.19314	0.00375	0.0410264
ZNF710	XLOC_001884	NC_009144.3:94177675-94239765	CTRL	DSLD	8.67158	12.5133	0.529094	1.44302	UP	1.18897	0.00405	0.0435126
DNAJB4	XLOC_008034	NC_009148.3:81756820-81801480	CTRL	DSLD	18.1314	26.1433	0.527953	1.44188	UP	1.18838	0.00345	0.0385274
TGM5	XLOC_000866	NC_009144.3:147135477-147166108	CTRL	DSLD	21.3949	30.844	0.527724	1.44165	UP	1.27474	0.0018	0.0233841
ADCYAP1R1	XLOC_005665	NC_009147.3:61704930-61763713	CTRL	DSLD	6.04976	8.71453	0.526545	1.44048	UP	1.22216	0.00405	0.0435126
SLC39A8	XLOC_004396	NC_009146.3:38168730-38239231	CTRL	DSLD	16.2361	23.385	0.526381	1.44031	UP	1.26253	0.00245	0.0295906
KANK1	XLOC_026305	NC_009166.3:22016639-22214470	CTRL	DSLD	28.7056	41.3371	0.526106	1.44004	UP	1.25963	0.003	0.0346524
SULT2B1	XLOC_013700	NC_009153.3:18867107-18917687	CTRL	DSLD	50.5022	72.6405	0.524428	1.43836	UP	1.24948	0.00265	0.0313037
ARAP2	XLOC_004661	NC_009146.3:92539362-92716911	CTRL	DSLD	7.25255	10.4208	0.522898	1.43684	UP	1.26523	0.00165	0.0219113
PREP	XLOC_014867	NC_009153.3:56737952-56860718	CTRL	DSLD	19.367	27.8234	0.522702	1.43664	UP	1.23408	0.00225	0.0277988
DCBLD1	XLOC_014142	NC_009153.3:67058794-67122172	CTRL	DSLD	12.9714	18.6164	0.521246	1.43519	UP	1.25598	0.0026	0.0308939
DYNLL1	XLOC_012276	NC_009151.3:16051974-16076941	CTRL	DSLD	429.688	616.608	0.521063	1.43501	UP	1.18512	0.004	0.0432054
TMPRSS13	XLOC_010750	NC_009150.3:26373720-26411196	CTRL	DSLD	7.80274	11.1937	0.520629	1.43458	UP	1.2193	0.00265	0.0313037
MAGI1	XLOC_020853	NC_009159.3:24927283-25524757	CTRL	DSLD	8.22163	11.7931	0.520448	1.4344	UP	1.2631	0.00175	0.0228633
NFKBIA	XLOC_002498	NC_009144.3:174102703-174105923	CTRL	DSLD	86.1054	123.415	0.519339	1.4333	UP	1.19243	0.00395	0.0428085
CELSR1	XLOC_029552	NC_009171.3:43372143-43520184	CTRL	DSLD	6.72608	9.6373	0.518863	1.43283	UP	1.2822	0.00155	0.0208405
LOC106783198	XLOC_007728	NC_009148.3:41333660-41335451	CTRL	DSLD	86.3608	123.591	0.517124	1.4311	UP	1.17405	0.004	0.0432054
ST14	XLOC_009915	NC_009150.3:39689395-39728855	CTRL	DSLD	16.1405	23.0927	0.516755	1.43073	UP	1.25114	0.00175	0.0228633
MICALL1	XLOC_029171	NC_009171.3:36229406-36255834	CTRL	DSLD	33.2998	47.5907	0.515166	1.42916	UP	1.21946	0.00285	0.0332768
ELL2	XLOC_019091	NC_009157.3:72788760-72878418	CTRL	DSLD	16.7171	23.8545	0.512931	1.42695	UP	1.27271	0.00225	0.0277988
RNF19B	XLOC_002769	NC_009145.3:24046263-24065382	CTRL	DSLD	21.191	30.2336	0.512702	1.42672	UP	1.25135	0.0024	0.0291831
PANK3	XLOC_018809	NC_009157.3:11586764-11611512	CTRL	DSLD	11.5808	16.5207	0.512543	1.42656	UP	1.26535	0.00175	0.0228633
RHBG	XLOC_007654	NC_009148.3:38465585-38477200	CTRL	DSLD	24.1414	34.4216	0.511807	1.42583	UP	1.19075	0.00425	0.0450322
CASZ1	XLOC_002960	NC_009145.3:40832154-40983586	CTRL	DSLD	15.8182	22.5527	0.511718	1.42575	UP	1.24665	0.002	0.0253899
NECTIN1	XLOC_010776	NC_009150.3:27923407-27990071	CTRL	DSLD	41.5696	58.8958	0.502637	1.4168	UP	1.15268	0.00405	0.0435126
S100A14	XLOC_006940	NC_009148.3:40525939-40528184	CTRL	DSLD	150.26	212.856	0.502415	1.41658	UP	1.22225	0.00215	0.0268717
ROBO1	XLOC_028258	NC_009169.3:10355719-11419598	CTRL	DSLD	7.98667	11.284	0.49861	1.41285	UP	1.19012	0.0035	0.0389511
PLCD1	XLOC_021060	NC_009159.3:48788477-48810257	CTRL	DSLD	33.5159	47.1867	0.493534	1.40789	UP	1.21275	0.0035	0.0389511
SYTL1	XLOC_003599	NC_009145.3:28508010-28516571	CTRL	DSLD	29.11	40.9605	0.492721	1.4071	UP	1.18804	0.00405	0.0435126
MYO10	XLOC_025093	NC_009164.3:44913038-45123733	CTRL	DSLD	9.23939	12.953	0.487422	1.40194	UP	1.21403	0.00265	0.0313037
PPFIBP2	XLOC_010388	NC_009150.3:79045439-79186872	CTRL	DSLD	18.4964	25.8636	0.483677	1.3983	UP	1.20108	0.00315	0.0359478
PDZD8	XLOC_000083	NC_009144.3:14961841-15048068	CTRL	DSLD	15.1604	21.1177	0.47815	1.39296	UP	1.18303	0.0038	0.0414051
SPINT1	XLOC_002220	NC_009144.3:149215862-149232797	CTRL	DSLD	18.017	25.0963	0.478115	1.39292	UP	1.17374	0.0044	0.0464084
ATL2	XLOC_020078	NC_009158.3:60508895-60573599	CTRL	DSLD	25.3316	35.2674	0.477398	1.39223	UP	1.17964	0.00425	0.0450322
NRARP	XLOC_028234	NC_009168.3:39457331-39459564	CTRL	DSLD	39.1383	54.3415	0.473474	1.38845	UP	1.17587	0.0037	0.040617
DNAJB1	XLOC_009937	NC_009150.3:45823328-45825920	CTRL	DSLD	59.1174	81.2696	0.459133	1.37472	UP	1.12841	0.0041	0.0438746
LOC100060306	XLOC_027141	NC_009167.3:48065675-48066828	CTRL	DSLD	28.7747	0	#NAME?	#NAME?	DOWN	#NAME?	5e-05	0.00124599
COL6A5	XLOC_021131	NC_009159.3:67999008-68129746	CTRL	DSLD	87.1364	1.5725	-5.79214	55.4125	DOWN	-3.26108	5e-05	0.00124599
LOC100630729	XLOC_019849	NC_009158.3:17336307-17799556	CTRL	DSLD	138.067	2.50248	-5.78587	55.1722	DOWN	-5.32319	5e-05	0.00124599
CDH26	XLOC_025791	NC_009165.3:47221223-47269773	CTRL	DSLD	7.42206	0.142584	-5.70194	52.0541	DOWN	-5.24349	5e-05	0.00124599
LOC106781302	XLOC_027458	NC_009167.3:47221639-47732632	CTRL	DSLD	384.483	7.53064	-5.674	51.0557	DOWN	-2.45119	5e-05	0.00124599
LOC100062472	XLOC_012180	NC_009151.3:7089115-7089686	CTRL	DSLD	15.1928	0.427793	-5.15033	35.5143	DOWN	-3.59452	0.00285	0.0332768
LOC102148644	XLOC_027457	NC_009167.3:47221639-47732632	CTRL	DSLD	11.6671	0.363289	-5.00518	32.1151	DOWN	-0.373389	0.00115	0.0164484
LOC102150085	XLOC_027459	NC_009167.3:47221639-47732632	CTRL	DSLD	53.381	2.54739	-4.38923	20.9551	DOWN	-0.821419	0.0012	0.0170278
TFF3	XLOC_028597	NC_009169.3:39103668-39106696	CTRL	DSLD	2.75679	0.136975	-4.33101	20.1263	DOWN	-2.09468	0.0047	0.0489965
LOC111774596	XLOC_011577	NC_009151.3:5775861-5776566	CTRL	DSLD	24.121	1.27377	-4.24311	18.9367	DOWN	-3.54296	0.00235	0.0287483
LOC100060228	XLOC_011578	NC_009151.3:5824309-5825211	CTRL	DSLD	14.8426	0.841276	-4.14102	17.643	DOWN	-3.47316	5e-05	0.00124599
MZB1	XLOC_018941	NC_009157.3:36584593-36586878	CTRL	DSLD	3.32317	0.193846	-4.09958	17.1434	DOWN	-2.85541	5e-05	0.00124599
CD1A7	XLOC_007623	NC_009148.3:35639804-35643818	CTRL	DSLD	2.94426	0.211748	-3.79749	13.9046	DOWN	-2.63765	5e-05	0.00124599
CCL26	XLOC_017890	NC_009156.3:11059644-11063358	CTRL	DSLD	15.9783	1.20611	-3.72768	13.2478	DOWN	-3.36701	5e-05	0.00124599
LOC102147726	XLOC_012159	NC_009151.3:6127537-7059140	CTRL	DSLD	166.967	12.8978	-3.69437	12.9454	DOWN	-2.90968	0.0011	0.0158596
CCL15	XLOC_015504	NC_009154.3:37585630-37589469	CTRL	DSLD	5.83601	0.459544	-3.66671	12.6996	DOWN	-2.99907	5e-05	0.00124599
ASGR2	XLOC_016419	NC_009154.3:50485120-50529515	CTRL	DSLD	4.51049	0.359183	-3.65049	12.5576	DOWN	-3.20091	0.00015	0.00318292
LOC100055483	XLOC_027460	NC_009167.3:47221639-47732632	CTRL	DSLD	17.3152	1.49463	-3.53417	11.5849	DOWN	-0.381663	0.0007	0.0111696
LOC100072936	XLOC_016418	NC_009154.3:50462858-50466856	CTRL	DSLD	3.47233	0.323924	-3.42218	10.7196	DOWN	-2.92673	5e-05	0.00124599
LOC100066686	XLOC_010644	NC_009150.3:5578211-5581651	CTRL	DSLD	7.94588	0.751567	-3.40223	10.5724	DOWN	-3.52764	5e-05	0.00124599
CCR3	XLOC_021469	NC_009159.3:42072652-42087381	CTRL	DSLD	1.04357	0.102454	-3.34849	10.1858	DOWN	-2.19472	0.0001	0.00225216
POU2AF1	XLOC_010713	NC_009150.3:20459974-20483975	CTRL	DSLD	1.40794	0.138274	-3.34798	10.1822	DOWN	-2.58555	5e-05	0.00124599
NOX5	XLOC_002055	NC_009144.3:125024830-125063050	CTRL	DSLD	7.64487	0.94249	-3.01994	8.11134	DOWN	-3.60609	5e-05	0.00124599
HRH4	XLOC_011908	NC_009151.3:49274096-49300518	CTRL	DSLD	1.4205	0.177266	-3.00241	8.01338	DOWN	-1.81714	0.0001	0.00225216
CNGA1	XLOC_004621	NC_009146.3:82741123-82755902	CTRL	DSLD	0.867521	0.11245	-2.94762	7.71475	DOWN	-2.20941	5e-05	0.00124599
TMEM221	XLOC_025205	NC_009164.3:3008900-3015666	CTRL	DSLD	0.565298	0.075842	-2.89794	7.45361	DOWN	-2.28565	5e-05	0.00124599
LOC111771745	XLOC_031716	NW_019642049.1:9788-13129	CTRL	DSLD	2.78793	0.402955	-2.7905	6.9187	DOWN	-2.38069	5e-05	0.00124599
LOC100049805	XLOC_001217	NC_009144.3:164922908-164926453	CTRL	DSLD	7.47468	1.08346	-2.78637	6.89892	DOWN	-2.83788	5e-05	0.00124599
LOC100630360	XLOC_013849	NC_009153.3:23512627-23518510	CTRL	DSLD	0.47679	0.0699292	-2.76939	6.8182	DOWN	-1.16654	0.0003	0.00566596
CD209	XLOC_010645	NC_009150.3:5591801-5597380	CTRL	DSLD	3.62691	0.542206	-2.74183	6.68918	DOWN	-3.03824	5e-05	0.00124599
CD180	XLOC_024952	NC_009164.3:7105164-7120206	CTRL	DSLD	0.778715	0.118836	-2.71212	6.55284	DOWN	-2.11449	5e-05	0.00124599
LOC100067609	XLOC_025547	NC_009165.3:21674715-21694908	CTRL	DSLD	0.995996	0.153961	-2.69358	6.46917	DOWN	-2.15609	5e-05	0.00124599
CDH18	XLOC_025090	NC_009164.3:41942284-42895410	CTRL	DSLD	0.567454	0.0991582	-2.5167	5.72272	DOWN	-1.83799	5e-05	0.00124599
TYRP1	XLOC_026342	NC_009166.3:32618012-32636281	CTRL	DSLD	91.9803	16.206	-2.5048	5.67571	DOWN	-4.63561	5e-05	0.00124599
LOC102148397	XLOC_012845	NC_009152.3:49646251-49686426	CTRL	DSLD	0.532012	0.0937835	-2.50405	5.67276	DOWN	-1.36451	0.0034	0.0380743
LOC100057986	XLOC_006817	NC_009148.3:33957694-33961911	CTRL	DSLD	0.401784	0.0716504	-2.48737	5.60755	DOWN	-1.75643	0.0001	0.00225216
TLR7	XLOC_030500	NC_009175.3:9560838-9585030	CTRL	DSLD	1.46764	0.263366	-2.47836	5.57264	DOWN	-2.54122	5e-05	0.00124599
LOC100066639	XLOC_010642	NC_009150.3:5513351-5516657	CTRL	DSLD	17.2462	3.10985	-2.47137	5.5457	DOWN	-3.30804	5e-05	0.00124599
TREM2	XLOC_024721	NC_009163.3:41462491-41467331	CTRL	DSLD	2.67275	0.483135	-2.46782	5.53207	DOWN	-2.12601	5e-05	0.00124599
C1QTNF6	XLOC_029427	NC_009171.3:35552205-35559679	CTRL	DSLD	6.30257	1.17834	-2.41918	5.34867	DOWN	-2.91277	5e-05	0.00124599
LOC100064182	XLOC_007107	NC_009148.3:52300797-52310711	CTRL	DSLD	0.676105	0.128108	-2.39989	5.27763	DOWN	-1.87463	5e-05	0.00124599
LOC100052689	XLOC_001221	NC_009144.3:165041182-165044771	CTRL	DSLD	1.21642	0.232568	-2.38692	5.2304	DOWN	-1.84285	5e-05	0.00124599
LOC100065833	XLOC_014621	NC_009153.3:21598747-21638993	CTRL	DSLD	0.918971	0.176399	-2.38118	5.20963	DOWN	-2.00504	0.00045	0.00780516
APOC3	XLOC_009764	NC_009150.3:25383777-25386205	CTRL	DSLD	1.27399	0.246411	-2.37022	5.1702	DOWN	-1.44241	0.0043	0.0454724
ADAMDEC1	XLOC_003083	NC_009145.3:53335970-53352398	CTRL	DSLD	5.42112	1.05304	-2.36403	5.14806	DOWN	-2.26396	5e-05	0.00124599
C1QL2	XLOC_022333	NC_009161.3:11843801-11846220	CTRL	DSLD	0.655031	0.128474	-2.35008	5.09853	DOWN	-1.8079	0.00015	0.00318292
STMN2	XLOC_013032	NC_009152.3:8205828-8256928	CTRL	DSLD	1.67162	0.32797	-2.34961	5.09686	DOWN	-1.90227	0.0001	0.00225216
MS4A1	XLOC_016870	NC_009155.3:23831439-23911213	CTRL	DSLD	0.776852	0.152703	-2.34691	5.08733	DOWN	-1.802	0.0005	0.0085079
LY86	XLOC_023630	NC_009163.3:7172119-7236820	CTRL	DSLD	3.76412	0.752906	-2.32177	4.99945	DOWN	-2.03352	5e-05	0.00124599
CLEC4E	XLOC_008376	NC_009149.3:36198746-36206480	CTRL	DSLD	2.73521	0.553528	-2.30492	4.9414	DOWN	-2.32065	5e-05	0.00124599
LOC100072933	XLOC_016416	NC_009154.3:50435452-50449255	CTRL	DSLD	2.53027	0.513061	-2.30209	4.93172	DOWN	-1.83062	5e-05	0.00124599
ADGRE1	XLOC_009644	NC_009150.3:4879608-4948789	CTRL	DSLD	6.19024	1.25571	-2.30149	4.92967	DOWN	-3.2622	5e-05	0.00124599
HAAO	XLOC_020058	NC_009158.3:56660874-56676184	CTRL	DSLD	1.08097	0.221269	-2.28845	4.88531	DOWN	-1.8068	0.0001	0.00225216
FOXI3	XLOC_019851	NC_009158.3:18059304-18065387	CTRL	DSLD	1.41899	0.301058	-2.23675	4.71334	DOWN	-2.42979	5e-05	0.00124599
CCL11	XLOC_016233	NC_009154.3:38852349-38854438	CTRL	DSLD	12.9746	2.77946	-2.22281	4.66802	DOWN	-1.93914	0.00035	0.00640794
SLAMF9	XLOC_006818	NC_009148.3:33969772-33973561	CTRL	DSLD	0.676534	0.146468	-2.20758	4.619	DOWN	-1.5988	0.00035	0.00640794
KCNB2	XLOC_013057	NC_009152.3:13872580-14243136	CTRL	DSLD	0.508575	0.110676	-2.20012	4.59518	DOWN	-2.0153	5e-05	0.00124599
LGB1	XLOC_028209	NC_009168.3:38874846-38879585	CTRL	DSLD	0.985845	0.214547	-2.20006	4.59498	DOWN	-1.44163	0.00085	0.0130598
LOC100069923	XLOC_014410	NC_009153.3:14094303-14104118	CTRL	DSLD	0.454959	0.0994339	-2.19393	4.5755	DOWN	-1.40291	0.00265	0.0313037
SCGB3A2	XLOC_019382	NC_009157.3:29454187-29457225	CTRL	DSLD	16.8902	3.72185	-2.18209	4.53811	DOWN	-2.28815	5e-05	0.00124599
LOC100146181	XLOC_024019	NC_009163.3:34156031-34160686	CTRL	DSLD	4.085	0.913975	-2.16011	4.46949	DOWN	-1.88479	0.0005	0.0085079
LOC102147361	XLOC_020342	NC_009158.3:15938719-15952589	CTRL	DSLD	0.361827	0.0810445	-2.15851	4.46454	DOWN	-1.68063	0.0004	0.00712936
MMP9	XLOC_025714	NC_009165.3:35835604-35843060	CTRL	DSLD	2.29897	0.515937	-2.15572	4.45591	DOWN	-2.20357	5e-05	0.00124599
COMP	XLOC_025225	NC_009164.3:3981090-3988475	CTRL	DSLD	6.03632	1.41642	-2.09142	4.26167	DOWN	-2.4237	5e-05	0.00124599
LOC111774912	XLOC_012681	NC_009152.3:8364139-8404671	CTRL	DSLD	0.482111	0.115045	-2.06717	4.19064	DOWN	-1.41137	0.00085	0.0130598
RET	XLOC_018674	NC_009156.3:42669597-42672141	CTRL	DSLD	101.578	24.284	-2.06451	4.18292	DOWN	-3.50667	5e-05	0.00124599
LOC100061331	XLOC_017501	NC_009155.3:23679440-23697930	CTRL	DSLD	0.507888	0.122958	-2.04634	4.13057	DOWN	-1.14085	0.00315	0.0359478
ABCB9	XLOC_012358	NC_009151.3:25460073-25495276	CTRL	DSLD	4.18099	1.02588	-2.02699	4.07554	DOWN	-2.90642	5e-05	0.00124599
LOC106781303	XLOC_027452	NC_009167.3:47209641-47210773	CTRL	DSLD	28.5652	7.03664	-2.0213	4.05949	DOWN	-2.77952	5e-05	0.00124599
LOC100071039	XLOC_014476	NC_009153.3:16663718-16667638	CTRL	DSLD	1.51978	0.376297	-2.01392	4.03878	DOWN	-1.3873	0.0023	0.0283298
LOC100068786	XLOC_018311	NC_009156.3:8171321-8197407	CTRL	DSLD	0.599833	0.149668	-2.0028	4.00777	DOWN	-1.4179	0.0012	0.0170278
LOC111770306	XLOC_003395	NC_009145.3:10593988-10600895	CTRL	DSLD	0.875631	0.218784	-2.00082	4.00227	DOWN	-1.49704	0.0015	0.0202695
COL1A1	XLOC_016135	NC_009154.3:25987229-26004612	CTRL	DSLD	515.915	129.104	-1.9986	3.99612	DOWN	-2.02375	5e-05	0.00124599
GPA33	XLOC_007362	NC_009148.3:3730055-3766965	CTRL	DSLD	1.27923	0.321238	-1.99356	3.98218	DOWN	-2.02663	5e-05	0.00124599
PTGDR2	XLOC_017507	NC_009155.3:24167192-24172770	CTRL	DSLD	1.09575	0.280126	-1.96777	3.91163	DOWN	-1.98669	5e-05	0.00124599
LOC106781741	XLOC_020535	NC_009158.3:52105741-52117011	CTRL	DSLD	0.891991	0.2297	-1.95728	3.88329	DOWN	-1.62456	0.00135	0.0187123
LOC100061127	XLOC_024657	NC_009163.3:34462805-34467627	CTRL	DSLD	5.90005	1.52783	-1.94925	3.86174	DOWN	-2.79555	5e-05	0.00124599
LY9	XLOC_007578	NC_009148.3:33223031-33252150	CTRL	DSLD	1.89618	0.494849	-1.93803	3.83182	DOWN	-1.93643	5e-05	0.00124599
FCRL3	XLOC_006862	NC_009148.3:36542505-36574503	CTRL	DSLD	1.21459	0.317858	-1.93401	3.82116	DOWN	-2.13975	5e-05	0.00124599
LOC106783161	XLOC_007521	NC_009148.3:28033228-28196062	CTRL	DSLD	41.2237	11.1666	-1.88428	3.69169	DOWN	-1.85516	5e-05	0.00124599
ITGB2	XLOC_028631	NC_009169.3:41261316-41297352	CTRL	DSLD	12.7993	3.47093	-1.88267	3.68757	DOWN	-3.04594	5e-05	0.00124599
LOC100054251	XLOC_012115	NC_009151.3:3678887-3710116	CTRL	DSLD	2.10167	0.572409	-1.87642	3.67163	DOWN	-1.97964	5e-05	0.00124599
HK3	XLOC_018769	NC_009157.3:4514234-4531049	CTRL	DSLD	2.24009	0.611105	-1.87407	3.66565	DOWN	-2.12897	5e-05	0.00124599
ADGRG5	XLOC_004173	NC_009146.3:10454793-10482615	CTRL	DSLD	0.510075	0.139726	-1.8681	3.65051	DOWN	-1.50689	0.0001	0.00225216
LAT2	XLOC_017905	NC_009156.3:12027243-12040532	CTRL	DSLD	4.64184	1.2805	-1.85799	3.62502	DOWN	-2.15387	5e-05	0.00124599
LOC100629823	XLOC_016908	NC_009155.3:25684852-25688601	CTRL	DSLD	1195.6	330.774	-1.85382	3.61456	DOWN	-3.9185	5e-05	0.00124599
S100P	XLOC_004748	NC_009146.3:116406167-116408855	CTRL	DSLD	15.408	4.29189	-1.84399	3.59002	DOWN	-1.92073	5e-05	0.00124599
FOXI1	XLOC_019287	NC_009157.3:10159865-10163715	CTRL	DSLD	0.718005	0.200297	-1.84186	3.58472	DOWN	-1.72555	5e-05	0.00124599
LOC100056049	XLOC_028632	NC_009169.3:41322093-41347058	CTRL	DSLD	1.21887	0.342516	-1.83129	3.55855	DOWN	-1.73988	5e-05	0.00124599
MIR9182	XLOC_022529	NC_009161.3:65602108-65602247	CTRL	DSLD	305.159	86.1306	-1.82496	3.54297	DOWN	-1.80472	0.0003	0.00566596
PAK5	XLOC_025493	NC_009165.3:14180690-14475108	CTRL	DSLD	0.948484	0.268397	-1.82125	3.53387	DOWN	-1.67635	0.00015	0.00318292
RNASE6	XLOC_001030	NC_009144.3:159311015-159318679	CTRL	DSLD	31.3271	8.88721	-1.81761	3.52497	DOWN	-2.89189	5e-05	0.00124599
SLAMF1	XLOC_006807	NC_009148.3:33367708-33404759	CTRL	DSLD	1.13216	0.323129	-1.80889	3.50373	DOWN	-1.66374	0.00015	0.00318292
CPZ	XLOC_004763	NC_009146.3:118006981-118031476	CTRL	DSLD	15.2702	4.37764	-1.80249	3.48822	DOWN	-3.13984	5e-05	0.00124599
XCR1	XLOC_021008	NC_009159.3:42214384-42224794	CTRL	DSLD	0.446461	0.128205	-1.80008	3.4824	DOWN	-1.6194	0.0002	0.00404712
CD68	XLOC_015687	NC_009154.3:50893596-50895410	CTRL	DSLD	39.5162	11.4266	-1.79005	3.45827	DOWN	-2.80854	5e-05	0.00124599
LOC102150150	XLOC_006798	NC_009148.3:32719082-32735245	CTRL	DSLD	10.7147	3.11342	-1.78302	3.44146	DOWN	-2.33573	5e-05	0.00124599
LOC102149751	XLOC_014619	NC_009153.3:21516674-21523997	CTRL	DSLD	5.40185	1.57308	-1.77986	3.43393	DOWN	-2.52475	5e-05	0.00124599
C2H1orf185	XLOC_003390	NC_009145.3:8034085-8065122	CTRL	DSLD	0.975649	0.284485	-1.77801	3.42953	DOWN	-1.75926	5e-05	0.00124599
CPNE6	XLOC_001190	NC_009144.3:163790728-163801807	CTRL	DSLD	1.61467	0.471874	-1.77477	3.42183	DOWN	-1.65825	0.0031	0.0354775
COL6A6	XLOC_021132	NC_009159.3:68160764-68301758	CTRL	DSLD	4.68678	1.38858	-1.75499	3.37524	DOWN	-2.83701	5e-05	0.00124599
LOC100051733	XLOC_006792	NC_009148.3:32646264-32668150	CTRL	DSLD	3.88348	1.1525	-1.75259	3.36963	DOWN	-1.3419	5e-05	0.00124599
FCER1G	XLOC_006781	NC_009148.3:32422868-32426410	CTRL	DSLD	125.353	37.2409	-1.75103	3.36599	DOWN	-3.14654	5e-05	0.00124599
SERPINA3	XLOC_026956	NC_009167.3:37637237-37645399	CTRL	DSLD	12.9613	3.86386	-1.74609	3.35448	DOWN	-2.62484	5e-05	0.00124599
DCT	XLOC_022221	NC_009160.3:64362579-64400149	CTRL	DSLD	17.3624	5.20331	-1.73847	3.33681	DOWN	-3.4889	5e-05	0.00124599
AIF1	XLOC_023984	NC_009163.3:32246404-32252295	CTRL	DSLD	21.747	6.52503	-1.73676	3.33286	DOWN	-2.36148	5e-05	0.00124599
LOC100070123	XLOC_025143	NC_009164.3:302492-332665	CTRL	DSLD	2.77316	0.832486	-1.73603	3.33117	DOWN	-1.89414	5e-05	0.00124599
NCF1	XLOC_017911	NC_009156.3:12486117-12504022	CTRL	DSLD	1.98539	0.600047	-1.72628	3.30874	DOWN	-1.77662	5e-05	0.00124599
CYBB	XLOC_030598	NC_009175.3:31684109-31717324	CTRL	DSLD	13.9023	4.21247	-1.72258	3.30026	DOWN	-2.88008	5e-05	0.00124599
LOC100060531	XLOC_024645	NC_009163.3:34023953-34037079	CTRL	DSLD	6.99162	2.13377	-1.71222	3.27665	DOWN	-1.83801	5e-05	0.00124599
GAPT	XLOC_025294	NC_009164.3:14929433-14935282	CTRL	DSLD	4.32535	1.32369	-1.70825	3.26764	DOWN	-2.12547	5e-05	0.00124599
GLDN	XLOC_002146	NC_009144.3:140086544-140135812	CTRL	DSLD	4.25794	1.30568	-1.70536	3.2611	DOWN	-2.51843	5e-05	0.00124599
CFP	XLOC_031226	NC_009175.3:40071196-40077295	CTRL	DSLD	7.5097	2.30411	-1.70454	3.25925	DOWN	-2.40858	5e-05	0.00124599
CYP24A1	XLOC_026136	NC_009165.3:42348044-42365619	CTRL	DSLD	0.370921	0.114193	-1.69964	3.2482	DOWN	-1.44694	0.0012	0.0170278
MSR1	XLOC_028917	NC_009170.3:19358006-19435909	CTRL	DSLD	3.04073	0.936438	-1.69916	3.24712	DOWN	-2.1588	5e-05	0.00124599
SNX20	XLOC_004810	NC_009146.3:3669782-3678890	CTRL	DSLD	1.44203	0.445334	-1.69514	3.23808	DOWN	-1.76178	0.0003	0.00566596
LOC106781659	XLOC_013883	NC_009153.3:24628511-24632228	CTRL	DSLD	1.10447	0.34109	-1.69513	3.23806	DOWN	-1.57932	0.0004	0.00712936
IL32	XLOC_018621	NC_009156.3:40909113-40914759	CTRL	DSLD	26.0566	8.05832	-1.6931	3.23351	DOWN	-2.57321	5e-05	0.00124599
CD1A2	XLOC_007630	NC_009148.3:35954794-35969572	CTRL	DSLD	2.99184	0.928373	-1.68825	3.22266	DOWN	-1.68645	5e-05	0.00124599
MRAP2	XLOC_014024	NC_009153.3:38527050-38570361	CTRL	DSLD	0.519096	0.162023	-1.67981	3.20386	DOWN	-1.33081	0.001	0.0146667
BTK	XLOC_031391	NC_009175.3:84117723-84149888	CTRL	DSLD	4.92988	1.54054	-1.67812	3.20011	DOWN	-2.28056	5e-05	0.00124599
LOC100629841	XLOC_016909	NC_009155.3:25703509-25706058	CTRL	DSLD	1848.86	578.949	-1.67513	3.19348	DOWN	-3.1609	5e-05	0.00124599
SASH3	XLOC_030939	NC_009175.3:107196336-107209320	CTRL	DSLD	3.45919	1.0856	-1.67194	3.18643	DOWN	-2.13424	5e-05	0.00124599
JCHAIN	XLOC_004520	NC_009146.3:66087522-66096246	CTRL	DSLD	105.749	33.3695	-1.66404	3.16903	DOWN	-2.82134	5e-05	0.00124599
MMP25	XLOC_018623	NC_009156.3:40938718-40949639	CTRL	DSLD	1.66806	0.527315	-1.66143	3.1633	DOWN	-1.8889	5e-05	0.00124599
PTPRO	XLOC_008433	NC_009149.3:43927799-44152215	CTRL	DSLD	0.899648	0.284662	-1.66011	3.16041	DOWN	-1.82089	5e-05	0.00124599
LOC100066738	XLOC_010646	NC_009150.3:5617770-5621748	CTRL	DSLD	19.2861	6.11348	-1.65749	3.15467	DOWN	-3.03713	5e-05	0.00124599
COL1A2	XLOC_005565	NC_009147.3:38028122-38063219	CTRL	DSLD	577.024	183.223	-1.65503	3.1493	DOWN	-1.87395	5e-05	0.00124599
TMEM35B	XLOC_002754	NC_009145.3:22261828-22266278	CTRL	DSLD	1.84618	0.58729	-1.6524	3.14356	DOWN	-1.45052	0.00235	0.0287483
LOC100630171	XLOC_015503	NC_009154.3:37555290-37560623	CTRL	DSLD	163.848	52.195	-1.65037	3.13914	DOWN	-3.13234	5e-05	0.00124599
DRB	XLOC_024021	NC_009163.3:34266584-34285281	CTRL	DSLD	16.9998	5.43371	-1.64551	3.12858	DOWN	-2.12428	5e-05	0.00124599
NPTX1	XLOC_015061	NC_009154.3:2551398-2561553	CTRL	DSLD	1.29075	0.413427	-1.6425	3.12206	DOWN	-1.95916	5e-05	0.00124599
LOC100064396	XLOC_009933	NC_009150.3:45364915-45407462	CTRL	DSLD	1.13073	0.364643	-1.6327	3.10093	DOWN	-1.85407	5e-05	0.00124599
LOC100146849	XLOC_030163	NC_009173.3:25889388-25987206	CTRL	DSLD	3.22937	1.04336	-1.63002	3.09517	DOWN	-2.12715	5e-05	0.00124599
FCER1A	XLOC_007599	NC_009148.3:34515975-34521480	CTRL	DSLD	20.5673	6.69438	-1.61933	3.07232	DOWN	-2.54804	5e-05	0.00124599
PLAC8	XLOC_004460	NC_009146.3:55478421-55500149	CTRL	DSLD	2.41978	0.788075	-1.61847	3.07049	DOWN	-1.30733	0.00195	0.0249119
LRRC17	XLOC_005442	NC_009147.3:3613594-3876059	CTRL	DSLD	13.515	4.40894	-1.61606	3.06537	DOWN	-2.3139	5e-05	0.00124599
CDA	XLOC_003675	NC_009145.3:33814762-33835863	CTRL	DSLD	7.53949	2.46127	-1.61507	3.06326	DOWN	-1.82238	0.00035	0.00640794
COL6A3	XLOC_008934	NC_009149.3:23386078-23470139	CTRL	DSLD	95.6307	31.29	-1.61177	3.05627	DOWN	-2.18583	5e-05	0.00124599
LOC100066535	XLOC_023735	NC_009163.3:25135941-25148243	CTRL	DSLD	0.784069	0.258013	-1.60354	3.03888	DOWN	-1.31455	0.0014	0.0192075
SLAMF6	XLOC_006810	NC_009148.3:33479006-33548815	CTRL	DSLD	1.67066	0.550711	-1.60105	3.03364	DOWN	-1.5028	0.00055	0.00921307
SUCNR1	XLOC_021218	NC_009159.3:85830679-85840778	CTRL	DSLD	1.53563	0.506463	-1.6003	3.03206	DOWN	-1.81234	5e-05	0.00124599
LOC100063866	XLOC_006519	NC_009147.3:102536843-102544091	CTRL	DSLD	0.867885	0.28634	-1.59978	3.03097	DOWN	-1.37404	0.00105	0.0152477
NAPSA	XLOC_014565	NC_009153.3:20182092-20190869	CTRL	DSLD	4.26112	1.41034	-1.59519	3.02134	DOWN	-1.83125	5e-05	0.00124599
LOC102150647	XLOC_009645	NC_009150.3:4973515-5013512	CTRL	DSLD	1.92036	0.636541	-1.59305	3.01686	DOWN	-1.91249	5e-05	0.00124599
LOC111774817	XLOC_012158	NC_009151.3:6124208-6126367	CTRL	DSLD	19.1217	6.37004	-1.58583	3.0018	DOWN	-1.49296	0.0001	0.00225216
GPSM3	XLOC_024631	NC_009163.3:32702169-32704328	CTRL	DSLD	8.62644	2.90327	-1.57109	2.97129	DOWN	-2.15448	5e-05	0.00124599
P2RY8	XLOC_031087	NC_009175.3:618479-702594	CTRL	DSLD	0.432487	0.14559	-1.57074	2.97057	DOWN	-1.54163	0.0001	0.00225216
LOC100072672	XLOC_014127	NC_009153.3:66151926-66154345	CTRL	DSLD	3.786	1.2762	-1.56882	2.96662	DOWN	-1.49973	0.00045	0.00780516
SLAMF8	XLOC_007591	NC_009148.3:34081659-34090077	CTRL	DSLD	1.32943	0.448451	-1.56779	2.9645	DOWN	-1.40293	0.0014	0.0192075
C10H19orf84	XLOC_013780	NC_009153.3:21125972-21127997	CTRL	DSLD	0.781841	0.263788	-1.5675	2.96391	DOWN	-1.25892	0.00315	0.0359478
HAPLN1	XLOC_019120	NC_009157.3:83172579-83246397	CTRL	DSLD	1.64291	0.554866	-1.56604	2.96091	DOWN	-1.45484	5e-05	0.00124599
ABCA6	XLOC_015160	NC_009154.3:11695044-11778899	CTRL	DSLD	12.1294	4.10847	-1.56183	2.95228	DOWN	-2.95243	5e-05	0.00124599
LOC111770938	XLOC_028698	NC_009170.3:8478557-8483318	CTRL	DSLD	0.679969	0.230789	-1.5589	2.94629	DOWN	-1.37245	0.00205	0.0258823
PSTPIP1	XLOC_000659	NC_009144.3:118552528-118594177	CTRL	DSLD	6.9172	2.35457	-1.55473	2.93779	DOWN	-2.16594	5e-05	0.00124599
LOC100051526	XLOC_007572	NC_009148.3:32686024-32694817	CTRL	DSLD	2.65181	0.906642	-1.54837	2.92486	DOWN	-1.36022	0.00185	0.0238609
NLRP3	XLOC_019729	NC_009157.3:93679396-93711314	CTRL	DSLD	1.67341	0.572181	-1.54824	2.9246	DOWN	-1.80164	0.0001	0.00225216
LOC111775205	XLOC_013569	NC_009153.3:12203872-12215747	CTRL	DSLD	0.891344	0.305552	-1.54457	2.91717	DOWN	-1.33767	0.00245	0.0295906
C2	XLOC_023999	NC_009163.3:32516112-32529008	CTRL	DSLD	5.13645	1.76148	-1.54399	2.916	DOWN	-2.33966	5e-05	0.00124599
ZBP1	XLOC_026145	NC_009165.3:45118619-45130018	CTRL	DSLD	1.13016	0.388171	-1.54176	2.91149	DOWN	-1.28149	0.0022	0.0273274
APLN	XLOC_031495	NC_009175.3:107079023-107088596	CTRL	DSLD	1.05892	0.363716	-1.54171	2.91139	DOWN	-1.63683	0.00035	0.00640794
TESPA1	XLOC_009357	NC_009149.3:72432167-72466877	CTRL	DSLD	1.47353	0.511192	-1.52734	2.88254	DOWN	-1.7011	5e-05	0.00124599
PILRA	XLOC_017847	NC_009156.3:8707565-8726347	CTRL	DSLD	2.92987	1.01954	-1.52292	2.87372	DOWN	-1.59499	0.0004	0.00712936
IFI27	XLOC_026952	NC_009167.3:37163204-37168010	CTRL	DSLD	103.75	36.1301	-1.52185	2.87159	DOWN	-3.02716	5e-05	0.00124599
WDFY4	XLOC_001802	NC_009144.3:82558373-82859589	CTRL	DSLD	0.961937	0.335292	-1.52052	2.86894	DOWN	-2.00351	5e-05	0.00124599
LOC111768897	XLOC_022372	NC_009161.3:28023477-28166405	CTRL	DSLD	0.478753	0.167294	-1.5169	2.86175	DOWN	-1.28529	0.0037	0.040617
CCL24	XLOC_017889	NC_009156.3:11041846-11044720	CTRL	DSLD	46.0638	16.1208	-1.51471	2.85741	DOWN	-2.78494	5e-05	0.00124599
GMFG	XLOC_014339	NC_009153.3:10330517-10335001	CTRL	DSLD	25.5225	8.93521	-1.5142	2.8564	DOWN	-2.20065	5e-05	0.00124599
RAC2	XLOC_029429	NC_009171.3:35586784-35602492	CTRL	DSLD	19.7976	6.93235	-1.51391	2.85583	DOWN	-2.552	5e-05	0.00124599
TNFRSF13C	XLOC_029498	NC_009171.3:39411599-39416972	CTRL	DSLD	0.359232	0.126361	-1.50736	2.84289	DOWN	-1.09394	0.00295	0.0341971
TNFAIP8L2	XLOC_007757	NC_009148.3:42752222-42755079	CTRL	DSLD	4.94428	1.73921	-1.50733	2.84283	DOWN	-1.70811	5e-05	0.00124599
SELL	XLOC_007383	NC_009148.3:6111910-6137495	CTRL	DSLD	3.75351	1.32045	-1.50722	2.84262	DOWN	-1.78629	0.0001	0.00225216
BRINP2	XLOC_006657	NC_009148.3:12323338-12427440	CTRL	DSLD	1.17634	0.416414	-1.49821	2.82492	DOWN	-1.64532	0.0003	0.00566596
SIGLEC11	XLOC_013743	NC_009153.3:19948181-19956380	CTRL	DSLD	1.8731	0.663501	-1.49725	2.82304	DOWN	-1.65279	0.0001	0.00225216
DRA	XLOC_024011	NC_009163.3:33598397-33614083	CTRL	DSLD	514.174	182.649	-1.49319	2.81511	DOWN	-1.93246	0.0002	0.00404712
FRMPD4	XLOC_030498	NC_009175.3:8933636-9442316	CTRL	DSLD	1.35234	0.480948	-1.4915	2.81181	DOWN	-1.96883	5e-05	0.00124599
LOC102150493	XLOC_017538	NC_009155.3:26025706-26029005	CTRL	DSLD	198.662	70.6822	-1.4909	2.81064	DOWN	-2.73464	5e-05	0.00124599
LOX	XLOC_019023	NC_009157.3:50863144-50878929	CTRL	DSLD	65.3275	23.259	-1.4899	2.8087	DOWN	-2.71704	5e-05	0.00124599
LOC100054684	XLOC_013874	NC_009153.3:24368919-24375981	CTRL	DSLD	0.933445	0.332506	-1.48918	2.80729	DOWN	-1.28198	0.00265	0.0313037
LOC102149252	XLOC_023970	NC_009163.3:31743587-31744939	CTRL	DSLD	49.9434	17.7984	-1.48854	2.80605	DOWN	-2.54646	5e-05	0.00124599
C3AR1	XLOC_008377	NC_009149.3:36410787-36418072	CTRL	DSLD	7.83505	2.82871	-1.4698	2.76983	DOWN	-2.44016	5e-05	0.00124599
EIF4E1B	XLOC_019249	NC_009157.3:4741212-4744706	CTRL	DSLD	1.78881	0.647416	-1.46623	2.76299	DOWN	-1.38904	0.00115	0.0164484
PRAM1	XLOC_010130	NC_009150.3:54902229-54912399	CTRL	DSLD	0.519148	0.188468	-1.46183	2.75458	DOWN	-1.24517	0.0027	0.0318245
AOAH	XLOC_006309	NC_009147.3:66217932-66398356	CTRL	DSLD	4.40956	1.60488	-1.45817	2.7476	DOWN	-2.00573	5e-05	0.00124599
P2RX1	XLOC_016374	NC_009154.3:47735785-47752224	CTRL	DSLD	1.93745	0.70812	-1.45209	2.73604	DOWN	-1.70185	0.0001	0.00225216
SIRPB2	XLOC_025548	NC_009165.3:21715125-21727902	CTRL	DSLD	8.41944	3.08481	-1.44854	2.72932	DOWN	-2.35384	5e-05	0.00124599
APLNR	XLOC_017406	NC_009155.3:20440065-20444137	CTRL	DSLD	5.77929	2.12176	-1.44563	2.72382	DOWN	-2.5743	5e-05	0.00124599
HCLS1	XLOC_023196	NC_009162.3:40227948-40251621	CTRL	DSLD	11.1331	4.08938	-1.4449	2.72244	DOWN	-2.41793	5e-05	0.00124599
LOC100065910	XLOC_023739	NC_009163.3:25416269-25429023	CTRL	DSLD	0.390733	0.143563	-1.4445	2.72168	DOWN	-1.23962	0.00275	0.0323195
CPXM1	XLOC_025534	NC_009165.3:20467989-20474937	CTRL	DSLD	25.2817	9.31093	-1.44109	2.71526	DOWN	-3.11041	5e-05	0.00124599
C1QC	XLOC_003658	NC_009145.3:32228149-32232652	CTRL	DSLD	83.4932	30.7922	-1.43909	2.7115	DOWN	-2.74093	5e-05	0.00124599
MILR1	XLOC_015945	NC_009154.3:15048256-15076841	CTRL	DSLD	1.73536	0.640432	-1.43812	2.70968	DOWN	-1.38856	0.00325	0.0368805
ADA2	XLOC_008302	NC_009149.3:28908453-28935638	CTRL	DSLD	0.744862	0.274986	-1.43761	2.70872	DOWN	-1.3599	0.001	0.0146667
CD37	XLOC_013716	NC_009153.3:19454724-19459986	CTRL	DSLD	8.41883	3.11136	-1.43608	2.70585	DOWN	-2.01678	5e-05	0.00124599
HSD11B2	XLOC_004221	NC_009146.3:18568977-18574777	CTRL	DSLD	10.0524	3.71653	-1.43551	2.70478	DOWN	-2.24702	5e-05	0.00124599
PROKR1	XLOC_020466	NC_009158.3:34614246-34627581	CTRL	DSLD	11.086	4.10892	-1.43191	2.69804	DOWN	-2.83634	5e-05	0.00124599
LOC102148941	XLOC_009084	NC_009149.3:39210307-39227383	CTRL	DSLD	6.21841	2.30493	-1.43182	2.69787	DOWN	-1.65626	5e-05	0.00124599
LOC100066253	XLOC_012957	NC_009152.3:83910503-83922494	CTRL	DSLD	16.9859	6.30465	-1.42985	2.69419	DOWN	-2.0562	5e-05	0.00124599
OCA2	XLOC_001971	NC_009144.3:114207712-114566617	CTRL	DSLD	2.39526	0.89025	-1.4279	2.69055	DOWN	-1.77549	5e-05	0.00124599
FAM155A	XLOC_022261	NC_009160.3:75008455-75621893	CTRL	DSLD	0.536216	0.199862	-1.42381	2.68293	DOWN	-1.24298	0.0014	0.0192075
LOC100053579	XLOC_014676	NC_009153.3:23930889-23936210	CTRL	DSLD	2.00028	0.74587	-1.4232	2.6818	DOWN	-1.36987	0.0009	0.0136079
LOC100053055	XLOC_014668	NC_009153.3:23706974-23713371	CTRL	DSLD	0.386655	0.144905	-1.41594	2.66834	DOWN	-1.00003	0.0007	0.0111696
LOC100629668	XLOC_014661	NC_009153.3:23540220-23564962	CTRL	DSLD	1.83194	0.686579	-1.41587	2.66821	DOWN	-1.47325	0.0001	0.00225216
FGF18	XLOC_019279	NC_009157.3:9037646-9070632	CTRL	DSLD	8.05532	3.02817	-1.4115	2.66014	DOWN	-1.94455	5e-05	0.00124599
RASGRP4	XLOC_014320	NC_009153.3:9612315-9629291	CTRL	DSLD	3.39588	1.2778	-1.41012	2.65759	DOWN	-1.71679	0.0004	0.00712936
LOC100054321	XLOC_013866	NC_009153.3:24209918-24217798	CTRL	DSLD	2.02594	0.762918	-1.40899	2.65551	DOWN	-1.79936	5e-05	0.00124599
NFAM1	XLOC_029517	NC_009171.3:40033980-40073724	CTRL	DSLD	1.00011	0.376724	-1.40858	2.65476	DOWN	-1.58633	5e-05	0.00124599
ARHGAP4	XLOC_031633	NC_009175.3:126417396-126442439	CTRL	DSLD	4.4682	1.68315	-1.40853	2.65467	DOWN	-2.12976	5e-05	0.00124599
WAS	XLOC_030652	NC_009175.3:40654228-40661419	CTRL	DSLD	3.18265	1.19901	-1.40838	2.65439	DOWN	-1.72723	5e-05	0.00124599
CD5L	XLOC_006859	NC_009148.3:36408831-36419033	CTRL	DSLD	13.2691	5.00297	-1.40722	2.65226	DOWN	-2.06247	5e-05	0.00124599
LUM	XLOC_029322	NC_009171.3:17947668-17954858	CTRL	DSLD	253.382	95.561	-1.40682	2.65152	DOWN	-2.7228	5e-05	0.00124599
IL2RG	XLOC_031307	NC_009175.3:56059545-56063213	CTRL	DSLD	10.2028	3.8621	-1.4015	2.64176	DOWN	-2.08284	5e-05	0.00124599
LOC111775934	XLOC_016745	NC_009155.3:17434507-17505564	CTRL	DSLD	1.59069	0.602417	-1.40082	2.64052	DOWN	-1.32213	0.00355	0.0393448
CD48	XLOC_006806	NC_009148.3:33331614-33343500	CTRL	DSLD	7.81357	2.96065	-1.40007	2.63914	DOWN	-1.74643	5e-05	0.00124599
C4BPA	XLOC_006600	NC_009148.3:3379080-3411688	CTRL	DSLD	80.2472	30.4186	-1.3995	2.6381	DOWN	-2.52673	5e-05	0.00124599
LOC111773505	XLOC_006870	NC_009148.3:37155935-37175429	CTRL	DSLD	3.3164	1.25803	-1.39845	2.63618	DOWN	-2.14518	5e-05	0.00124599
LOC100055141	XLOC_013885	NC_009153.3:24633567-24653173	CTRL	DSLD	3.95485	1.50076	-1.39793	2.63523	DOWN	-1.55618	5e-05	0.00124599
NCF2	XLOC_007455	NC_009148.3:17785094-17816094	CTRL	DSLD	4.53765	1.72364	-1.39649	2.6326	DOWN	-2.05731	5e-05	0.00124599
ASTN1	XLOC_007422	NC_009148.3:12027051-12318396	CTRL	DSLD	3.07284	1.1678	-1.39577	2.63129	DOWN	-2.39726	5e-05	0.00124599
TMEM176B	XLOC_006520	NC_009147.3:102569602-102625257	CTRL	DSLD	12.7634	4.85366	-1.39487	2.62965	DOWN	-1.72102	0.00015	0.00318292
TRIM22	XLOC_010337	NC_009150.3:76856179-76872571	CTRL	DSLD	1.07023	0.407416	-1.39334	2.62686	DOWN	-1.40505	0.0007	0.0111696
TSPAN32	XLOC_017079	NC_009155.3:34568433-34585730	CTRL	DSLD	0.668437	0.254533	-1.39294	2.62613	DOWN	-1.26578	0.0012	0.0170278
CD200R1	XLOC_023231	NC_009162.3:47565847-47603069	CTRL	DSLD	1.78834	0.684743	-1.38498	2.61168	DOWN	-1.5285	0.0004	0.00712936
PIGR	XLOC_007355	NC_009148.3:3143483-3161575	CTRL	DSLD	13.0767	5.00903	-1.3844	2.61063	DOWN	-2.62984	5e-05	0.00124599
MMP27	XLOC_010681	NC_009150.3:13084457-13096109	CTRL	DSLD	1.18241	0.453335	-1.38308	2.60825	DOWN	-1.27633	0.0042	0.0446783
SPARC	XLOC_018858	NC_009157.3:25690681-25713920	CTRL	DSLD	476.251	182.6	-1.38304	2.60817	DOWN	-2.36275	5e-05	0.00124599
CD1B1	XLOC_007621	NC_009148.3:35596724-35600301	CTRL	DSLD	3.30257	1.26913	-1.37975	2.60223	DOWN	-1.42154	0.00115	0.0164484
ACAN	XLOC_001901	NC_009144.3:95255523-95320479	CTRL	DSLD	1.35793	0.523886	-1.37409	2.59204	DOWN	-2.01289	5e-05	0.00124599
MPEG1	XLOC_017470	NC_009155.3:22801566-22803720	CTRL	DSLD	5.6903	2.19571	-1.37382	2.59156	DOWN	-2.00572	5e-05	0.00124599
MS4A2	XLOC_016866	NC_009155.3:23468699-23493471	CTRL	DSLD	10.7169	4.13661	-1.37337	2.59075	DOWN	-2.73634	5e-05	0.00124599
MS4A7	XLOC_016867	NC_009155.3:23765341-23782113	CTRL	DSLD	0.810079	0.31373	-1.36854	2.58209	DOWN	-1.12923	0.0048	0.0495908
PCOLCE	XLOC_017854	NC_009156.3:8917309-8922980	CTRL	DSLD	59.4975	23.0589	-1.36751	2.58025	DOWN	-3.07322	5e-05	0.00124599
CHODL	XLOC_028282	NC_009169.3:17440286-17462511	CTRL	DSLD	2.44706	0.951871	-1.36221	2.57079	DOWN	-1.65982	0.0002	0.00404712
PARVG	XLOC_029238	NC_009171.3:41522272-41547821	CTRL	DSLD	1.19007	0.463178	-1.36141	2.56936	DOWN	-1.38646	0.00055	0.00921307
HDC	XLOC_000824	NC_009144.3:140978666-140999858	CTRL	DSLD	2.03127	0.790675	-1.36122	2.56902	DOWN	-1.57533	0.0003	0.00566596
TNFRSF14	XLOC_003012	NC_009145.3:47535176-47544202	CTRL	DSLD	5.53915	2.15667	-1.36086	2.56838	DOWN	-1.85413	5e-05	0.00124599
CXHXorf21	XLOC_031177	NC_009175.3:24973200-24989214	CTRL	DSLD	1.11482	0.437144	-1.35064	2.55025	DOWN	-1.25726	0.0021	0.0263487
COL5A1	XLOC_027817	NC_009168.3:37215695-37385418	CTRL	DSLD	36.7045	14.3985	-1.35004	2.54919	DOWN	-2.85001	5e-05	0.00124599
LOC102148014	XLOC_030468	NC_009175.3:546319-555569	CTRL	DSLD	6.5594	2.57953	-1.34646	2.54287	DOWN	-1.91432	5e-05	0.00124599
DPEP1	XLOC_004375	NC_009146.3:36750357-36764940	CTRL	DSLD	5.88376	2.317	-1.34448	2.53939	DOWN	-1.87169	5e-05	0.00124599
FBN2	XLOC_019005	NC_009157.3:45536215-45774131	CTRL	DSLD	0.489223	0.193504	-1.33813	2.52823	DOWN	-1.56695	0.00045	0.00780516
2018-09-01	XLOC_017955	NC_009156.3:20359882-20364428	CTRL	DSLD	1.6294	0.646159	-1.33438	2.52167	DOWN	-1.3417	0.00175	0.0228633
CCDC80	XLOC_023233	NC_009162.3:47820163-47855088	CTRL	DSLD	169.896	67.4922	-1.33186	2.51727	DOWN	-2.29175	5e-05	0.00124599
GPX7	XLOC_003382	NC_009145.3:6774076-6780420	CTRL	DSLD	16.4722	6.59957	-1.31959	2.49595	DOWN	-2.12964	5e-05	0.00124599
SERPINF1	XLOC_015596	NC_009154.3:45732899-45743818	CTRL	DSLD	381.471	153.371	-1.31455	2.48725	DOWN	-2.70055	5e-05	0.00124599
LOC100630393	XLOC_005972	NC_009147.3:102527696-102533983	CTRL	DSLD	4.51031	1.81478	-1.31343	2.48532	DOWN	-1.68893	5e-05	0.00124599
ADAM33	XLOC_025525	NC_009165.3:19676255-19691715	CTRL	DSLD	9.98712	4.01928	-1.31313	2.4848	DOWN	-2.57431	5e-05	0.00124599
PAPPA2	XLOC_006655	NC_009148.3:11752313-12013193	CTRL	DSLD	0.474536	0.191311	-1.31059	2.48043	DOWN	-1.23355	0.0048	0.0495908
CREB3L1	XLOC_016609	NC_009155.3:10967852-11002931	CTRL	DSLD	18.3881	7.41503	-1.31025	2.47985	DOWN	-2.59543	5e-05	0.00124599
THNSL2	XLOC_020368	NC_009158.3:18278720-18296884	CTRL	DSLD	0.676842	0.273138	-1.30919	2.47802	DOWN	-1.25766	0.0031	0.0354775
HNMT	XLOC_022357	NC_009161.3:21583071-21624159	CTRL	DSLD	47.3305	19.1239	-1.30739	2.47493	DOWN	-2.67883	5e-05	0.00124599
LOC111767398	XLOC_030702	NC_009175.3:45360414-45361347	CTRL	DSLD	139.169	56.2716	-1.30636	2.47317	DOWN	-3.03321	5e-05	0.00124599
SPI1	XLOC_017186	NC_009155.3:11809243-11825751	CTRL	DSLD	18.393	7.44547	-1.30472	2.47036	DOWN	-2.21465	5e-05	0.00124599
CD163L1	XLOC_009041	NC_009149.3:35823739-35878191	CTRL	DSLD	1.1731	0.474879	-1.3047	2.47032	DOWN	-1.52306	0.0004	0.00712936
PRR16	XLOC_019553	NC_009157.3:52030626-52310047	CTRL	DSLD	4.17676	1.6939	-1.30203	2.46576	DOWN	-1.65125	0.00015	0.00318292
NAAA	XLOC_004501	NC_009146.3:61971248-61992874	CTRL	DSLD	17.3447	7.03934	-1.30098	2.46396	DOWN	-2.23285	5e-05	0.00124599
ISM2	XLOC_027320	NC_009167.3:22715154-22731616	CTRL	DSLD	1.59013	0.646019	-1.29949	2.46142	DOWN	-1.5235	0.00035	0.00640794
CD163	XLOC_009042	NC_009149.3:35894197-35917903	CTRL	DSLD	13.2931	5.41498	-1.29565	2.45488	DOWN	-2.29731	5e-05	0.00124599
OTOA	XLOC_018498	NC_009156.3:25768867-25838393	CTRL	DSLD	0.538146	0.219346	-1.29479	2.45341	DOWN	-1.24815	0.0022	0.0273274
LTB	XLOC_024602	NC_009163.3:32228206-32235398	CTRL	DSLD	4.06255	1.6583	-1.29268	2.44983	DOWN	-1.38364	0.00125	0.0175522
CORO1A	XLOC_017974	NC_009156.3:20767317-20773031	CTRL	DSLD	14.7408	6.01858	-1.29232	2.44922	DOWN	-2.14978	5e-05	0.00124599
FERMT3	XLOC_016945	NC_009155.3:28067947-28089467	CTRL	DSLD	5.39476	2.20601	-1.29012	2.44548	DOWN	-1.26128	0.00395	0.0428085
COL11A1	XLOC_007164	NC_009148.3:60342323-60539427	CTRL	DSLD	6.47274	2.65239	-1.28708	2.44034	DOWN	-2.4953	5e-05	0.00124599
FGF19	XLOC_017685	NC_009155.3:32474253-32479385	CTRL	DSLD	1.12485	0.461567	-1.28512	2.43702	DOWN	-1.29523	0.0028	0.0328354
LOC100054536	XLOC_024574	NC_009163.3:31085143-31090477	CTRL	DSLD	9.58503	3.93983	-1.28265	2.43285	DOWN	-1.85294	5e-05	0.00124599
CLEC12A	XLOC_008393	NC_009149.3:38079777-38090575	CTRL	DSLD	12.3763	5.10484	-1.27764	2.42442	DOWN	-1.82797	5e-05	0.00124599
LOC111771758	XLOC_031731	NW_019642118.1:5885-8197	CTRL	DSLD	1.16969	0.483772	-1.27373	2.41786	DOWN	-1.28124	0.0031	0.0354775
MCTP1	XLOC_019096	NC_009157.3:73385015-73883057	CTRL	DSLD	7.33041	3.03247	-1.2734	2.41731	DOWN	-2.29782	5e-05	0.00124599
LOC100147160	XLOC_006518	NC_009147.3:102341095-102520029	CTRL	DSLD	8.76646	3.63176	-1.27133	2.41384	DOWN	-1.16661	0.0047	0.0489965
GTSF1	XLOC_009353	NC_009149.3:72147357-72165457	CTRL	DSLD	0.799279	0.332649	-1.2647	2.40277	DOWN	-1.22526	0.0018	0.0233841
LOC100060996	XLOC_024655	NC_009163.3:34406362-34411623	CTRL	DSLD	32.4998	13.5345	-1.26379	2.40126	DOWN	-2.29016	5e-05	0.00124599
TNFSF13	XLOC_015680	NC_009154.3:50873495-50877180	CTRL	DSLD	10.0396	4.19792	-1.25795	2.39156	DOWN	-2.0664	5e-05	0.00124599
CCR2,CCR5,LOC106781824	XLOC_021468	NC_009159.3:41954182-41994616	CTRL	DSLD	7.44885	3.11507	-1.25775	2.39123	DOWN	-1.76624	5e-05	0.00124599
C1QA	XLOC_003659	NC_009145.3:32236044-32239059	CTRL	DSLD	108.386	45.5033	-1.25214	2.38194	DOWN	-2.4229	5e-05	0.00124599
PTPN18	XLOC_022293	NC_009161.3:210929-227381	CTRL	DSLD	3.39706	1.42994	-1.24833	2.37566	DOWN	-1.47426	0.0005	0.0085079
RGS18	XLOC_030005	NC_009173.3:21670991-21694056	CTRL	DSLD	2.92247	1.23086	-1.24752	2.37433	DOWN	-1.53353	0.0002	0.00404712
TYROBP	XLOC_014284	NC_009153.3:7189781-7192521	CTRL	DSLD	71.8362	30.2999	-1.2454	2.37084	DOWN	-2.26923	5e-05	0.00124599
F13A1	XLOC_024260	NC_009163.3:6767088-6923087	CTRL	DSLD	61.108	25.8127	-1.24328	2.36736	DOWN	-2.77513	5e-05	0.00124599
LOC111770269	XLOC_003014	NC_009145.3:47568166-47583633	CTRL	DSLD	0.733952	0.310483	-1.24117	2.3639	DOWN	-1.26223	0.0024	0.0291831
CTSS	XLOC_007003	NC_009148.3:43048449-43066726	CTRL	DSLD	94.9989	40.2514	-1.23887	2.36014	DOWN	-2.3815	5e-05	0.00124599
ZNF467	XLOC_006508	NC_009147.3:102042848-102051231	CTRL	DSLD	1.49301	0.633121	-1.23767	2.35817	DOWN	-1.39731	0.0012	0.0170278
GIMAP6	XLOC_005971	NC_009147.3:102341095-102520029	CTRL	DSLD	8.20345	3.47978	-1.23724	2.35747	DOWN	-1.37081	0.00095	0.0140998
CPVL	XLOC_006276	NC_009147.3:60015428-60175596	CTRL	DSLD	60.7587	25.7948	-1.23601	2.35546	DOWN	-2.38453	5e-05	0.00124599
GLT8D2	XLOC_029383	NC_009171.3:28516454-28554044	CTRL	DSLD	25.8349	10.9936	-1.23266	2.35	DOWN	-2.45475	5e-05	0.00124599
PHACTR3	XLOC_025789	NC_009165.3:46869856-47114023	CTRL	DSLD	3.06026	1.30281	-1.23203	2.34897	DOWN	-1.60564	0.00025	0.00491119
HPGDS	XLOC_004422	NC_009146.3:45172820-45202617	CTRL	DSLD	1.89551	0.809579	-1.22734	2.34135	DOWN	-1.33586	0.0025	0.0300596
LOC100050401	XLOC_015765	NC_009154.3:59710550-59735544	CTRL	DSLD	1.93781	0.828924	-1.22511	2.33773	DOWN	-1.37522	0.00085	0.0130598
LOC100060257	XLOC_024642	NC_009163.3:33712573-33719992	CTRL	DSLD	11.222	4.82293	-1.21834	2.32679	DOWN	-1.51368	0.00095	0.0140998
HCK	XLOC_025581	NC_009165.3:23652019-23691802	CTRL	DSLD	3.30762	1.4216	-1.21828	2.32669	DOWN	-1.59965	5e-05	0.00124599
TFEC	XLOC_006328	NC_009147.3:73389240-73521909	CTRL	DSLD	0.401168	0.172435	-1.21815	2.32648	DOWN	-1.22438	0.00305	0.0350544
ITGAM	XLOC_018412	NC_009156.3:19636661-19674787	CTRL	DSLD	5.96155	2.56272	-1.21801	2.32626	DOWN	-1.96304	0.0001	0.00225216
DOCK2	XLOC_019288	NC_009157.3:10179755-10584000	CTRL	DSLD	1.95552	0.841439	-1.21662	2.32402	DOWN	-1.76656	5e-05	0.00124599
PCP4L1	XLOC_006783	NC_009148.3:32456819-32479125	CTRL	DSLD	17.7495	7.6471	-1.21479	2.32107	DOWN	-2.23609	5e-05	0.00124599
LOC102149846	XLOC_032567	NW_019645282.1:11182-12841	CTRL	DSLD	52.4763	22.6128	-1.21453	2.32065	DOWN	-1.46016	0.00075	0.0118271
DOK2	XLOC_003843	NC_009145.3:51046736-51057505	CTRL	DSLD	5.28831	2.27916	-1.21431	2.3203	DOWN	-1.74236	5e-05	0.00124599
CD74	XLOC_018874	NC_009157.3:26918673-26927550	CTRL	DSLD	921.545	398.07	-1.21103	2.31503	DOWN	-1.46886	0.00355	0.0393448
MNDA	XLOC_007605	NC_009148.3:34854453-34908643	CTRL	DSLD	17.9367	7.76625	-1.20762	2.30956	DOWN	-2.33599	5e-05	0.00124599
LOC102147723	XLOC_008194	NC_009149.3:17596664-17621672	CTRL	DSLD	1.81952	0.788399	-1.20656	2.30787	DOWN	-1.37929	0.00125	0.0175522
MC5R	XLOC_012432	NC_009151.3:39531204-39559942	CTRL	DSLD	3.58832	1.55564	-1.2058	2.30665	DOWN	-1.8748	5e-05	0.00124599
DQA	XLOC_024013	NC_009163.3:33696057-33701826	CTRL	DSLD	68.9127	29.9632	-1.20158	2.29991	DOWN	-2.39234	5e-05	0.00124599
PGLYRP1	XLOC_014474	NC_009153.3:16639040-16639978	CTRL	DSLD	13.4304	5.84404	-1.20046	2.29813	DOWN	-1.21886	0.0025	0.0300596
CD84	XLOC_006808	NC_009148.3:33437635-33464922	CTRL	DSLD	5.10184	2.22686	-1.19601	2.29105	DOWN	-1.75537	5e-05	0.00124599
SFRP4	XLOC_006038	NC_009147.3:8425306-8490632	CTRL	DSLD	175.519	76.7249	-1.19386	2.28764	DOWN	-1.8924	5e-05	0.00124599
RAB44	XLOC_024070	NC_009163.3:37477551-37511684	CTRL	DSLD	1.19711	0.52396	-1.19203	2.28474	DOWN	-1.29753	0.00135	0.0187123
LOC100054260	XLOC_026496	NC_009166.3:7200439-7237640	CTRL	DSLD	36.6489	16.0857	-1.18799	2.27835	DOWN	-2.52713	5e-05	0.00124599
IKZF1	XLOC_005513	NC_009147.3:20122308-20219653	CTRL	DSLD	2.8216	1.23897	-1.18738	2.27739	DOWN	-1.865	0.0001	0.00225216
FGL2	XLOC_005440	NC_009147.3:3498717-3613457	CTRL	DSLD	53.5802	23.553	-1.18579	2.27488	DOWN	-2.38482	5e-05	0.00124599
C1QB	XLOC_003657	NC_009145.3:32217868-32224364	CTRL	DSLD	88.6836	38.9895	-1.18558	2.27455	DOWN	-2.28113	5e-05	0.00124599
MYO1G	XLOC_006097	NC_009147.3:15507630-15526343	CTRL	DSLD	2.88256	1.26748	-1.18539	2.27425	DOWN	-1.65927	5e-05	0.00124599
SLC4A4	XLOC_005194	NC_009146.3:65417341-65810876	CTRL	DSLD	0.798809	0.351322	-1.18506	2.27373	DOWN	-1.20297	0.00305	0.0350544
FAM78A,LOC111770655	XLOC_028158	NC_009168.3:34484815-34504392	CTRL	DSLD	2.82863	1.24598	-1.18282	2.2702	DOWN	-1.42439	0.0003	0.00566596
LOC102150124	XLOC_009308	NC_009149.3:70443317-70447196	CTRL	DSLD	8.11565	3.57943	-1.18098	2.26731	DOWN	-1.42158	0.0022	0.0273274
CTSZ	XLOC_026156	NC_009165.3:46354370-46363428	CTRL	DSLD	63.9807	28.2316	-1.18033	2.26629	DOWN	-2.35994	5e-05	0.00124599
NRN1	XLOC_024259	NC_009163.3:6646410-6655380	CTRL	DSLD	4.25557	1.88334	-1.17606	2.25959	DOWN	-1.50441	0.0005	0.0085079
GALNT13	XLOC_022392	NC_009161.3:35524892-35997460	CTRL	DSLD	0.645527	0.28572	-1.17587	2.25929	DOWN	-1.41772	0.0006	0.00981641
SP5	XLOC_022451	NC_009161.3:50160880-50163455	CTRL	DSLD	1.84072	0.815965	-1.17369	2.25588	DOWN	-1.3474	0.0014	0.0192075
TIMP1	XLOC_030639	NC_009175.3:40011802-40066820	CTRL	DSLD	47.7949	21.1915	-1.17337	2.25538	DOWN	-1.47253	0.00105	0.0152477
LOC100071548	XLOC_015505	NC_009154.3:37596298-37599160	CTRL	DSLD	23.4677	10.4165	-1.17181	2.25294	DOWN	-1.67769	5e-05	0.00124599
SLFN5	XLOC_016223	NC_009154.3:38047141-38071229	CTRL	DSLD	0.737417	0.327316	-1.1718	2.25293	DOWN	-1.2252	0.0034	0.0380743
MAPK4	XLOC_011978	NC_009151.3:72403601-72557953	CTRL	DSLD	1.75352	0.778513	-1.17146	2.2524	DOWN	-1.64296	0.0001	0.00225216
EFCC1	XLOC_021251	NC_009159.3:3114908-3157022	CTRL	DSLD	0.999324	0.444479	-1.16884	2.24831	DOWN	-1.44935	0.00065	0.0105172
ARHGAP15	XLOC_022365	NC_009161.3:26194860-26802263	CTRL	DSLD	4.32565	1.92406	-1.16876	2.24818	DOWN	-1.60382	0.0001	0.00225216
FBLN1	XLOC_029246	NC_009171.3:42582950-42667677	CTRL	DSLD	131.109	58.3357	-1.16831	2.24748	DOWN	-2.52953	5e-05	0.00124599
VAV1	XLOC_009643	NC_009150.3:4803148-4859335	CTRL	DSLD	3.59882	1.60249	-1.16721	2.24577	DOWN	-1.69775	5e-05	0.00124599
HOXB6	XLOC_016111	NC_009154.3:24719486-24727387	CTRL	DSLD	0.398546	0.177726	-1.1651	2.24249	DOWN	-1.22167	0.0046	0.0482343
CCRL2	XLOC_021467	NC_009159.3:41930055-41932084	CTRL	DSLD	2.89077	1.28934	-1.16482	2.24205	DOWN	-1.27626	0.00175	0.0228633
PLD4	XLOC_027121	NC_009167.3:46664061-46672557	CTRL	DSLD	3.09593	1.38474	-1.16076	2.23575	DOWN	-1.44037	0.00055	0.00921307
TIMD4	XLOC_018840	NC_009157.3:21216192-21301614	CTRL	DSLD	3.10667	1.38988	-1.16041	2.23521	DOWN	-1.80007	5e-05	0.00124599
ALDH1L2	XLOC_029387	NC_009171.3:29338814-29396872	CTRL	DSLD	1.69778	0.75988	-1.15981	2.23428	DOWN	-1.75747	0.00015	0.00318292
COL5A2	XLOC_022867	NC_009161.3:65663169-65804357	CTRL	DSLD	47.58	21.3642	-1.15516	2.22709	DOWN	-2.52794	5e-05	0.00124599
LCP2	XLOC_018803	NC_009157.3:9998383-10043354	CTRL	DSLD	6.9742	3.13407	-1.15399	2.22528	DOWN	-1.89867	5e-05	0.00124599
CD2	XLOC_007844	NC_009148.3:48862487-48875526	CTRL	DSLD	7.35256	3.30552	-1.15337	2.22433	DOWN	-1.69671	5e-05	0.00124599
DPYD	XLOC_007179	NC_009148.3:64578208-65408755	CTRL	DSLD	9.21714	4.15041	-1.15106	2.22077	DOWN	-2.35381	5e-05	0.00124599
TRAF3IP3	XLOC_007502	NC_009148.3:25720270-25743720	CTRL	DSLD	3.44408	1.55187	-1.15011	2.21931	DOWN	-1.49164	0.00035	0.00640794
THEMIS2	XLOC_003592	NC_009145.3:28099669-28115814	CTRL	DSLD	1.64848	0.743522	-1.14869	2.21712	DOWN	-1.33309	0.0011	0.0158596
C7	XLOC_025329	NC_009164.3:25936523-25986208	CTRL	DSLD	3.74762	1.69271	-1.14664	2.21398	DOWN	-1.73818	0.0001	0.00225216
CACNA1G	XLOC_015427	NC_009154.3:26284948-26348924	CTRL	DSLD	0.557931	0.2523	-1.14495	2.21138	DOWN	-1.29641	0.0006	0.00981641
CYSLTR1	XLOC_031344	NC_009175.3:61282307-61309207	CTRL	DSLD	3.63456	1.64389	-1.14467	2.21096	DOWN	-1.4641	0.0005	0.0085079
DCLK1,SOHLH2	XLOC_022094	NC_009160.3:14589507-15013469	CTRL	DSLD	10.2598	4.65801	-1.13922	2.20262	DOWN	-2.42953	5e-05	0.00124599
MMP1	XLOC_010684	NC_009150.3:13168280-13176362	CTRL	DSLD	1.82185	0.828809	-1.13629	2.19815	DOWN	-1.1621	0.0045	0.0473394
CD53	XLOC_007884	NC_009148.3:53975276-54001677	CTRL	DSLD	9.96171	4.5332	-1.13586	2.1975	DOWN	-1.44199	0.00085	0.0130598
LOC100146699	XLOC_005967	NC_009147.3:102308126-102316790	CTRL	DSLD	5.92213	2.69645	-1.13505	2.19626	DOWN	-1.56944	0.0009	0.0136079
PLAC9	XLOC_001712	NC_009144.3:67101429-67123195	CTRL	DSLD	76.5504	34.8738	-1.13426	2.19506	DOWN	-2.22476	5e-05	0.00124599
MMP23B	XLOC_003811	NC_009145.3:48364898-48367468	CTRL	DSLD	6.54089	2.98337	-1.13255	2.19246	DOWN	-1.63606	0.0001	0.00225216
COL21A1	XLOC_024818	NC_009163.3:54291646-54465931	CTRL	DSLD	4.92514	2.25363	-1.12791	2.18542	DOWN	-1.86439	5e-05	0.00124599
LOC100057776	XLOC_024589	NC_009163.3:31915766-31919036	CTRL	DSLD	13.6146	6.24031	-1.12546	2.18171	DOWN	-1.66855	0.00015	0.00318292
PDGFRL	XLOC_028737	NC_009170.3:20700538-20747711	CTRL	DSLD	56.1185	25.7884	-1.12175	2.17611	DOWN	-2.5189	5e-05	0.00124599
PPIC	XLOC_019021	NC_009157.3:50012389-50067232	CTRL	DSLD	21.1423	9.72044	-1.12104	2.17504	DOWN	-2.01042	5e-05	0.00124599
DOC2B	XLOC_015593	NC_009154.3:45333665-45361037	CTRL	DSLD	3.23747	1.4889	-1.12062	2.1744	DOWN	-1.8103	0.0001	0.00225216
HAND2	XLOC_003128	NC_009145.3:62512627-62515433	CTRL	DSLD	2.51351	1.157	-1.11931	2.17243	DOWN	-1.28612	0.0017	0.0224278
TMEM132C	XLOC_011801	NC_009151.3:28711155-29060158	CTRL	DSLD	4.27766	1.97111	-1.11782	2.17019	DOWN	-1.99073	5e-05	0.00124599
HSPB7	XLOC_002933	NC_009145.3:37212915-37216402	CTRL	DSLD	2.58694	1.19219	-1.11763	2.1699	DOWN	-1.33896	0.00235	0.0287483
LIMD2	XLOC_015196	NC_009154.3:15640267-15643735	CTRL	DSLD	4.8837	2.25311	-1.11606	2.16754	DOWN	-1.40701	0.0008	0.0125178
IFI44L	XLOC_008030	NC_009148.3:81240507-81261513	CTRL	DSLD	4.80332	2.21764	-1.11501	2.16597	DOWN	-1.4756	0.0003	0.00566596
RCSD1	XLOC_006606	NC_009148.3:4212296-4272587	CTRL	DSLD	7.2418	3.35546	-1.10984	2.15822	DOWN	-1.91607	5e-05	0.00124599
CD52	XLOC_003614	NC_009145.3:29273652-29304031	CTRL	DSLD	20.2189	9.37024	-1.10955	2.15778	DOWN	-1.44455	0.001	0.0146667
IGF1	XLOC_029376	NC_009171.3:27225721-27301668	CTRL	DSLD	9.03954	4.1915	-1.10878	2.15663	DOWN	-1.27571	0.0003	0.00566596
TNFSF14	XLOC_010629	NC_009150.3:4654505-4658932	CTRL	DSLD	2.48962	1.15466	-1.10845	2.15614	DOWN	-1.39692	0.00045	0.00780516
LOC100061035	XLOC_024656	NC_009163.3:34419856-34435159	CTRL	DSLD	30.8315	14.3182	-1.10655	2.1533	DOWN	-2.0243	5e-05	0.00124599
LAPTM5	XLOC_002794	NC_009145.3:25722440-25746201	CTRL	DSLD	54.3871	25.3034	-1.10393	2.14939	DOWN	-2.39376	5e-05	0.00124599
MFNG	XLOC_029435	NC_009171.3:35791996-35816145	CTRL	DSLD	3.425	1.59403	-1.10343	2.14865	DOWN	-1.47892	0.00085	0.0130598
PI16	XLOC_024074	NC_009163.3:37696125-37705271	CTRL	DSLD	183.478	85.5158	-1.10134	2.14554	DOWN	-2.38174	5e-05	0.00124599
LCP1	XLOC_021845	NC_009160.3:24378895-24433568	CTRL	DSLD	32.5243	15.1692	-1.10037	2.1441	DOWN	-2.25476	5e-05	0.00124599
MRC1	XLOC_029843	NC_009172.3:18702947-18792088	CTRL	DSLD	17.1212	7.98735	-1.1	2.14355	DOWN	-2.27291	5e-05	0.00124599
MASP1	XLOC_023403	NC_009162.3:27532705-27615348	CTRL	DSLD	8.21904	3.84647	-1.09543	2.13677	DOWN	-2.02521	5e-05	0.00124599
KCNE4	XLOC_008175	NC_009149.3:11812826-11816240	CTRL	DSLD	2.39027	1.12109	-1.09228	2.13211	DOWN	-1.43543	0.001	0.0146667
BMF	XLOC_000903	NC_009144.3:149843184-149863719	CTRL	DSLD	4.25724	2.00057	-1.08951	2.12802	DOWN	-1.85261	5e-05	0.00124599
PLEK	XLOC_020468	NC_009158.3:34814749-34838690	CTRL	DSLD	4.85588	2.28257	-1.08907	2.12737	DOWN	-1.6159	0.00015	0.00318292
C1QTNF1	XLOC_015837	NC_009154.3:3716500-3737426	CTRL	DSLD	37.3021	17.5404	-1.08857	2.12663	DOWN	-2.50603	5e-05	0.00124599
ILT11A	XLOC_014669	NC_009153.3:23728086-23857862	CTRL	DSLD	2.52139	1.18567	-1.08852	2.12656	DOWN	-1.20404	0.00155	0.0208405
ARHGDIB	XLOC_009134	NC_009149.3:43563145-43584552	CTRL	DSLD	87.1116	41.0181	-1.0866	2.12373	DOWN	-2.38079	5e-05	0.00124599
LAIR1	XLOC_013860	NC_009153.3:24061903-24072481	CTRL	DSLD	3.28156	1.54793	-1.08405	2.11998	DOWN	-1.3237	0.0016	0.0213351
GATM	XLOC_000841	NC_009144.3:145532399-145548311	CTRL	DSLD	7.39835	3.50666	-1.07711	2.10981	DOWN	-1.83869	5e-05	0.00124599
MYO1F	XLOC_010128	NC_009150.3:54861641-54893401	CTRL	DSLD	4.21898	2.00635	-1.07232	2.10281	DOWN	-1.70467	5e-05	0.00124599
CDH4	XLOC_025794	NC_009165.3:48293866-48889383	CTRL	DSLD	0.870057	0.413872	-1.07193	2.10224	DOWN	-1.38877	0.00125	0.0175522
HGF	XLOC_006133	NC_009147.3:26437923-26512998	CTRL	DSLD	2.24272	1.06756	-1.07094	2.1008	DOWN	-1.54858	0.0003	0.00566596
ADAMTS12	XLOC_025068	NC_009164.3:31743197-32058071	CTRL	DSLD	2.9235	1.39446	-1.06799	2.09651	DOWN	-1.95228	5e-05	0.00124599
CNRIP1	XLOC_019955	NC_009158.3:34876034-34897113	CTRL	DSLD	21.8585	10.4273	-1.06783	2.09628	DOWN	-2.11942	5e-05	0.00124599
AVPR1A	XLOC_009482	NC_009149.3:80633454-80642121	CTRL	DSLD	10.1106	4.82866	-1.06617	2.09387	DOWN	-2.40135	5e-05	0.00124599
CD4	XLOC_008359	NC_009149.3:35290608-35318545	CTRL	DSLD	7.46265	3.56462	-1.06594	2.09353	DOWN	-1.90164	5e-05	0.00124599
CLEC2B	XLOC_009066	NC_009149.3:37898244-37919324	CTRL	DSLD	8.77042	4.19033	-1.06558	2.09301	DOWN	-1.34495	0.00175	0.0228633
ADAM19	XLOC_018835	NC_009157.3:20819865-20901433	CTRL	DSLD	2.85326	1.36343	-1.06537	2.09271	DOWN	-1.78192	5e-05	0.00124599
ADAMTS2	XLOC_018743	NC_009157.3:2315597-2531067	CTRL	DSLD	15.9627	7.63765	-1.0635	2.09	DOWN	-2.27517	5e-05	0.00124599
SDK1	XLOC_017781	NC_009156.3:3024482-3636753	CTRL	DSLD	4.4433	2.12952	-1.0611	2.08652	DOWN	-2.24223	5e-05	0.00124599
GPC3	XLOC_031518	NC_009175.3:110227604-110630726	CTRL	DSLD	15.2237	7.30522	-1.05932	2.08395	DOWN	-2.13041	5e-05	0.00124599
C13H16orf54	XLOC_018442	NC_009156.3:20452315-20454829	CTRL	DSLD	3.36508	1.61721	-1.05713	2.08079	DOWN	-1.39544	0.0003	0.00566596
VSIG4	XLOC_031295	NC_009175.3:51590591-51615203	CTRL	DSLD	5.22209	2.51264	-1.05542	2.07832	DOWN	-1.5167	0.0004	0.00712936
FAP	XLOC_022774	NC_009161.3:42577255-42651272	CTRL	DSLD	28.0195	13.4971	-1.05378	2.07596	DOWN	-2.35014	5e-05	0.00124599
LOC102148185	XLOC_011352	NC_009150.3:78235349-78263875	CTRL	DSLD	1.42562	0.686785	-1.05366	2.07579	DOWN	-1.65039	0.00025	0.00491119
GXYLT2	XLOC_021329	NC_009159.3:18929528-19014221	CTRL	DSLD	6.3676	3.07185	-1.05164	2.07288	DOWN	-2.10089	5e-05	0.00124599
LOC100058771	XLOC_015544	NC_009154.3:41869494-41881660	CTRL	DSLD	6.04607	2.92229	-1.0489	2.06895	DOWN	-1.48257	0.0006	0.00981641
GLIPR2	XLOC_027496	NC_009168.3:1433016-1451085	CTRL	DSLD	35.3271	17.076	-1.0488	2.06881	DOWN	-2.24419	5e-05	0.00124599
TFPI2	XLOC_006174	NC_009147.3:37540548-37545506	CTRL	DSLD	70.1185	33.953	-1.04626	2.06517	DOWN	-2.44342	5e-05	0.00124599
CSF1R	XLOC_018879	NC_009157.3:27206660-27235470	CTRL	DSLD	37.7255	18.3128	-1.04269	2.06007	DOWN	-2.26291	5e-05	0.00124599
KCNJ3	XLOC_022393	NC_009161.3:36200594-36339023	CTRL	DSLD	0.918455	0.446338	-1.04107	2.05775	DOWN	-1.13401	0.00245	0.0295906
NR1D1	XLOC_015354	NC_009154.3:22458460-22483393	CTRL	DSLD	21.7156	10.556	-1.04067	2.05718	DOWN	-2.15063	5e-05	0.00124599
OLFML1	XLOC_010387	NC_009150.3:79016240-79043276	CTRL	DSLD	25.233	12.2705	-1.04012	2.0564	DOWN	-2.41872	5e-05	0.00124599
CALML4	XLOC_000710	NC_009144.3:125788511-125800444	CTRL	DSLD	8.82001	4.29216	-1.03907	2.0549	DOWN	-1.36134	0.00145	0.0197093
LOC102150289	XLOC_015150	NC_009154.3:10539837-10563888	CTRL	DSLD	1.86327	0.907851	-1.03731	2.0524	DOWN	-1.42676	0.00075	0.0118271
CLEC11A	XLOC_013754	NC_009153.3:20457831-20460197	CTRL	DSLD	6.93606	3.38328	-1.0357	2.05011	DOWN	-1.55261	0.00035	0.00640794
CSF2RB	XLOC_029149	NC_009171.3:35306577-35340336	CTRL	DSLD	7.47845	3.65044	-1.03467	2.04864	DOWN	-1.98931	5e-05	0.00124599
AFAP1L1	XLOC_019366	NC_009157.3:27817193-27882854	CTRL	DSLD	3.76448	1.83935	-1.03325	2.04663	DOWN	-1.40754	0.002	0.0253899
BIN2	XLOC_009291	NC_009149.3:69507607-69537962	CTRL	DSLD	11.3463	5.55018	-1.03162	2.04432	DOWN	-1.85061	5e-05	0.00124599
DAAM2	XLOC_024087	NC_009163.3:40192957-40298410	CTRL	DSLD	17.7893	8.71067	-1.03015	2.04224	DOWN	-2.49325	5e-05	0.00124599
ARHGAP45	XLOC_009545	NC_009150.3:509089-522727	CTRL	DSLD	5.09343	2.49702	-1.02843	2.0398	DOWN	-1.79686	5e-05	0.00124599
TFCP2L1	XLOC_022323	NC_009161.3:9510386-9563537	CTRL	DSLD	2.34819	1.15189	-1.02755	2.03856	DOWN	-1.4614	0.0007	0.0111696
FZD2	XLOC_015993	NC_009154.3:19096114-19099829	CTRL	DSLD	3.69872	1.81468	-1.02731	2.03822	DOWN	-1.6897	5e-05	0.00124599
PDE7B	XLOC_014220	NC_009153.3:82653137-82943383	CTRL	DSLD	3.1977	1.56895	-1.02723	2.03811	DOWN	-1.38578	0.0013	0.0181125
MMP19	XLOC_009422	NC_009149.3:74502600-74508179	CTRL	DSLD	9.23041	4.5369	-1.02469	2.03452	DOWN	-1.83405	5e-05	0.00124599
NDNF	XLOC_003277	NC_009145.3:107291377-107331784	CTRL	DSLD	14.0585	6.91504	-1.02364	2.03304	DOWN	-2.08721	5e-05	0.00124599
PTGS1	XLOC_027654	NC_009168.3:26423703-26444073	CTRL	DSLD	5.17128	2.5451	-1.0228	2.03186	DOWN	-1.46649	0.0004	0.00712936
FOLR2	XLOC_011196	NC_009150.3:73567263-73587846	CTRL	DSLD	12.6538	6.22829	-1.02267	2.03168	DOWN	-1.63827	0.00015	0.00318292
SHISAL1	XLOC_029533	NC_009171.3:41576537-41627371	CTRL	DSLD	0.600039	0.295496	-1.02192	2.03062	DOWN	-1.2122	0.00185	0.0238609
RHOH	XLOC_005291	NC_009146.3:89322777-89365546	CTRL	DSLD	1.72351	0.848998	-1.02152	2.03006	DOWN	-1.27913	0.00205	0.0258823
IKZF3	XLOC_015359	NC_009154.3:22645466-22733957	CTRL	DSLD	0.975806	0.480701	-1.02145	2.02996	DOWN	-1.31065	0.0015	0.0202695
LOC100060697,LOC111767457	XLOC_024020	NC_009163.3:34241939-34252857	CTRL	DSLD	43.7865	21.6159	-1.01839	2.02566	DOWN	-1.64716	5e-05	0.00124599
PRKCB	XLOC_018489	NC_009156.3:24459489-24763829	CTRL	DSLD	2.38796	1.18349	-1.01273	2.01773	DOWN	-1.35391	0.0014	0.0192075
PRRX1	XLOC_006629	NC_009148.3:6933867-7004826	CTRL	DSLD	51.5515	25.6027	-1.00972	2.01352	DOWN	-2.37239	5e-05	0.00124599
DBP	XLOC_014521	NC_009153.3:18930334-18936328	CTRL	DSLD	27.9311	13.889	-1.00793	2.01102	DOWN	-2.11843	5e-05	0.00124599
WFDC2	XLOC_025702	NC_009165.3:35440557-35447049	CTRL	DSLD	11.9321	5.93863	-1.00664	2.00923	DOWN	-1.26809	0.00215	0.0268717
CYTH4	XLOC_029153	NC_009171.3:35632759-35662979	CTRL	DSLD	3.63273	1.80823	-1.00648	2.009	DOWN	-1.48935	0.00035	0.00640794
ALOX5AP	XLOC_021781	NC_009160.3:10060210-10081200	CTRL	DSLD	10.7483	5.36328	-1.00292	2.00405	DOWN	-1.23564	0.00365	0.0402048
CD3G	XLOC_009776	NC_009150.3:26749678-26758774	CTRL	DSLD	2.01139	1.0039	-1.00257	2.00357	DOWN	-1.26625	0.00245	0.0295906
CD8A	XLOC_019855	NC_009158.3:18492306-18498464	CTRL	DSLD	5.11975	2.55582	-1.00228	2.00316	DOWN	-1.51098	0.00015	0.00318292
ABCA10	XLOC_015158	NC_009154.3:11617766-11678619	CTRL	DSLD	7.13946	3.56618	-1.00143	2.00198	DOWN	-2.09672	5e-05	0.00124599
LIN7A	XLOC_029298	NC_009171.3:9162387-9297652	CTRL	DSLD	1.70183	0.850412	-1.00086	2.00119	DOWN	-1.46899	0.0006	0.00981641
SPON2	XLOC_004782	NC_009146.3:120787830-120792415	CTRL	DSLD	23.8746	11.9396	-0.999717	1.99961	DOWN	-2.10178	5e-05	0.00124599
COL14A1	XLOC_012887	NC_009152.3:65103412-65321272	CTRL	DSLD	46.6252	23.3211	-0.999472	1.99927	DOWN	-2.26206	5e-05	0.00124599
FSTL1	XLOC_023203	NC_009162.3:41122784-41176974	CTRL	DSLD	176.647	88.4864	-0.99734	1.99632	DOWN	-1.76616	5e-05	0.00124599
LOC100065387	XLOC_014413	NC_009153.3:14187050-14240975	CTRL	DSLD	2.67306	1.34059	-0.995625	1.99394	DOWN	-1.33697	0.00095	0.0140998
FGD2	XLOC_024076	NC_009163.3:37743836-37766014	CTRL	DSLD	2.16788	1.08762	-0.995115	1.99324	DOWN	-1.2371	0.00285	0.0332768
CASS4	XLOC_025765	NC_009165.3:44152330-44190511	CTRL	DSLD	1.54474	0.775337	-0.994467	1.99234	DOWN	-1.26379	0.0026	0.0308939
LOC100063993	XLOC_002629	NC_009145.3:11461255-11514929	CTRL	DSLD	1.36509	0.685213	-0.994377	1.99222	DOWN	-1.32106	0.00135	0.0187123
FKBP7	XLOC_022840	NC_009161.3:56731235-56741877	CTRL	DSLD	14.3261	7.19521	-0.993532	1.99105	DOWN	-1.55352	0.0002	0.00404712
NTNG1	XLOC_007925	NC_009148.3:56779473-57091188	CTRL	DSLD	2.98877	1.50193	-0.992733	1.98995	DOWN	-1.21284	0.00475	0.0493267
ADGRA2	XLOC_028875	NC_009170.3:7805419-7845313	CTRL	DSLD	26.5814	13.3794	-0.990407	1.98675	DOWN	-2.35659	5e-05	0.00124599
FGL1	XLOC_028923	NC_009170.3:20923802-20961480	CTRL	DSLD	39.6031	19.9436	-0.989686	1.98575	DOWN	-1.9727	5e-05	0.00124599
HACD4	XLOC_026621	NC_009166.3:39623438-39644444	CTRL	DSLD	7.07408	3.56718	-0.987759	1.9831	DOWN	-1.4102	0.0009	0.0136079
LOC105761007	XLOC_007215	NC_009148.3:71948904-71967433	CTRL	DSLD	3.68609	1.85943	-0.987227	1.98237	DOWN	-1.38367	0.0016	0.0213351
RGS10	XLOC_000068	NC_009144.3:13072804-13108228	CTRL	DSLD	12.373	6.24876	-0.985554	1.98007	DOWN	-1.47952	0.00035	0.00640794
IFIT3	XLOC_001577	NC_009144.3:39322191-39339010	CTRL	DSLD	3.75073	1.89424	-0.985554	1.98007	DOWN	-1.3695	0.0007	0.0111696
DHX58	XLOC_015277	NC_009154.3:20868867-20877406	CTRL	DSLD	2.36771	1.19611	-0.985147	1.97952	DOWN	-1.2797	0.00325	0.0368805
CD1E2	XLOC_007611	NC_009148.3:35200951-35204485	CTRL	DSLD	3.2926	1.66388	-0.984677	1.97887	DOWN	-1.21801	0.00385	0.0418652
LIX1L	XLOC_007048	NC_009148.3:44464899-44488505	CTRL	DSLD	20.2547	10.2356	-0.984655	1.97884	DOWN	-2.32048	5e-05	0.00124599
MAN1C1	XLOC_003627	NC_009145.3:29714543-29847340	CTRL	DSLD	11.6277	5.87633	-0.984577	1.97873	DOWN	-1.92559	5e-05	0.00124599
ITGAL	XLOC_018437	NC_009156.3:20256620-20293398	CTRL	DSLD	2.18431	1.10415	-0.984247	1.97828	DOWN	-1.48669	0.0005	0.0085079
CHIT1	XLOC_030219	NC_009173.3:31307356-31319870	CTRL	DSLD	2.94151	1.48949	-0.98174	1.97485	DOWN	-1.1596	0.00425	0.0450322
CST3	XLOC_025446	NC_009165.3:1921821-1926176	CTRL	DSLD	752.65	381.176	-0.981521	1.97455	DOWN	-1.82441	5e-05	0.00124599
GDF10	XLOC_000461	NC_009144.3:83719515-83733798	CTRL	DSLD	2.89409	1.46701	-0.980225	1.97277	DOWN	-1.55976	0.0002	0.00404712
SRGN	XLOC_000307	NC_009144.3:57784721-57799855	CTRL	DSLD	86.9232	44.0756	-0.979763	1.97214	DOWN	-1.84429	5e-05	0.00124599
FCGRT	XLOC_013729	NC_009153.3:19600621-19612929	CTRL	DSLD	39.943	20.3034	-0.976222	1.96731	DOWN	-2.13167	5e-05	0.00124599
ZEB2	XLOC_022728	NC_009161.3:27394327-27526422	CTRL	DSLD	19.4211	9.87287	-0.976082	1.96712	DOWN	-1.94571	5e-05	0.00124599
SVEP1	XLOC_028002	NC_009168.3:15950083-16116561	CTRL	DSLD	15.6192	7.94034	-0.976049	1.96707	DOWN	-2.26264	5e-05	0.00124599
EMILIN1	XLOC_020646	NC_009158.3:70146218-70156285	CTRL	DSLD	6.48394	3.3027	-0.973224	1.96322	DOWN	-2.00732	5e-05	0.00124599
MMP2	XLOC_004142	NC_009146.3:8340853-8366795	CTRL	DSLD	241.796	123.342	-0.97113	1.96038	DOWN	-1.91893	5e-05	0.00124599
FUT8	XLOC_026819	NC_009167.3:11904845-12182178	CTRL	DSLD	13.6885	6.99518	-0.968534	1.95685	DOWN	-1.99193	5e-05	0.00124599
RCN1	XLOC_010501	NC_009150.3:100052276-100064829	CTRL	DSLD	67.0497	34.272	-0.9682	1.9564	DOWN	-2.27755	5e-05	0.00124599
ZNF385D	XLOC_021105	NC_009159.3:61280700-62631724	CTRL	DSLD	2.10495	1.07722	-0.966473	1.95406	DOWN	-1.36209	0.00085	0.0130598
OAS3	XLOC_012312	NC_009151.3:21934699-21953902	CTRL	DSLD	1.71101	0.877093	-0.964046	1.95077	DOWN	-1.41114	0.0007	0.0111696
XPNPEP2	XLOC_030937	NC_009175.3:107160222-107188350	CTRL	DSLD	2.00209	1.02739	-0.96252	1.94871	DOWN	-1.49756	0.00035	0.00640794
DTX4	XLOC_016849	NC_009155.3:22764727-22798962	CTRL	DSLD	1.59585	0.819275	-0.961907	1.94788	DOWN	-1.4023	0.00085	0.0130598
IFI30	XLOC_024917	NC_009164.3:3506449-3509738	CTRL	DSLD	49.5704	25.4486	-0.96189	1.94786	DOWN	-1.89315	5e-05	0.00124599
RCN3	XLOC_013730	NC_009153.3:19613506-19624843	CTRL	DSLD	43.5402	22.358	-0.961554	1.94741	DOWN	-2.21633	5e-05	0.00124599
ZNF521	XLOC_012479	NC_009151.3:49791806-50064660	CTRL	DSLD	9.6375	4.94929	-0.961436	1.94725	DOWN	-2.07619	5e-05	0.00124599
MAP1A	XLOC_002194	NC_009144.3:146888338-146995621	CTRL	DSLD	7.6275	3.91751	-0.961274	1.94703	DOWN	-1.64088	5e-05	0.00124599
FBN1	XLOC_000832	NC_009144.3:142252371-142480079	CTRL	DSLD	77.2133	39.6926	-0.95998	1.94528	DOWN	-1.57008	0.0003	0.00566596
P2RY6	XLOC_011189	NC_009150.3:72649680-72677867	CTRL	DSLD	1.40321	0.721863	-0.958929	1.94387	DOWN	-1.31904	0.002	0.0253899
LOC100058290	XLOC_007901	NC_009148.3:55021302-55026193	CTRL	DSLD	101.931	52.4537	-0.958481	1.94326	DOWN	-2.22783	5e-05	0.00124599
HHIP	XLOC_003994	NC_009145.3:87892980-88010638	CTRL	DSLD	1.00999	0.520129	-0.957399	1.94181	DOWN	-1.37911	0.0009	0.0136079
SOX18	XLOC_026198	NC_009165.3:50722394-50724327	CTRL	DSLD	10.701	5.51216	-0.95706	1.94135	DOWN	-1.6959	5e-05	0.00124599
LOC102147390	XLOC_007636	NC_009148.3:37110950-37125392	CTRL	DSLD	4.8147	2.48028	-0.956944	1.94119	DOWN	-1.77231	5e-05	0.00124599
NCKAP1L,PDE1B	XLOC_008637	NC_009149.3:72179943-72251948	CTRL	DSLD	9.40186	4.84471	-0.956535	1.94064	DOWN	-1.75967	5e-05	0.00124599
SELPLG	XLOC_011660	NC_009151.3:14493559-14502668	CTRL	DSLD	7.56714	3.90024	-0.956187	1.94018	DOWN	-1.38741	0.00115	0.0164484
LOC100062369	XLOC_007429	NC_009148.3:13063254-13088751	CTRL	DSLD	12.7933	6.59539	-0.955857	1.93973	DOWN	-1.56911	0.00035	0.00640794
IL1RL1	XLOC_020282	NC_009158.3:7509337-7527737	CTRL	DSLD	1.36739	0.705107	-0.95551	1.93927	DOWN	-1.26518	0.0019	0.0243695
OLFML3	XLOC_007857	NC_009148.3:51253065-51256536	CTRL	DSLD	41.9565	21.6473	-0.954711	1.93819	DOWN	-2.16608	5e-05	0.00124599
CMKLR1	XLOC_011663	NC_009151.3:14730918-14778630	CTRL	DSLD	3.00008	1.54801	-0.954586	1.93802	DOWN	-1.39798	0.00115	0.0164484
LMO2	XLOC_017135	NC_009155.3:779749-790651	CTRL	DSLD	18.871	9.74165	-0.953934	1.93715	DOWN	-1.85705	5e-05	0.00124599
ITGBL1	XLOC_021973	NC_009160.3:70117738-70328273	CTRL	DSLD	72.9705	37.6765	-0.953646	1.93676	DOWN	-2.08086	5e-05	0.00124599
TMEM119	XLOC_011661	NC_009151.3:14518920-14524958	CTRL	DSLD	12.2361	6.31968	-0.953218	1.93619	DOWN	-1.83544	5e-05	0.00124599
NRROS	XLOC_023439	NC_009162.3:35581470-35605488	CTRL	DSLD	3.34046	1.72539	-0.953125	1.93606	DOWN	-1.37518	0.0013	0.0181125
PIK3CG	XLOC_005455	NC_009147.3:6926965-6961251	CTRL	DSLD	2.67785	1.38319	-0.953071	1.93599	DOWN	-1.58803	0.0001	0.00225216
LYZ	XLOC_008793	NC_009149.3:85421267-85450386	CTRL	DSLD	29.6496	15.3362	-0.95107	1.93331	DOWN	-1.79159	0.0001	0.00225216
A4GALT	XLOC_029523	NC_009171.3:40288953-40315193	CTRL	DSLD	14.0172	7.25085	-0.950975	1.93318	DOWN	-1.90994	5e-05	0.00124599
CRABP1	XLOC_000647	NC_009144.3:117084851-117181914	CTRL	DSLD	18.6905	9.66978	-0.950752	1.93288	DOWN	-1.49806	0.0005	0.0085079
TNFAIP6	XLOC_022388	NC_009161.3:33533226-33552695	CTRL	DSLD	16.5071	8.54055	-0.950686	1.93279	DOWN	-1.1896	0.00455	0.0478031
IFI44	XLOC_008029	NC_009148.3:81218606-81232512	CTRL	DSLD	3.72147	1.92771	-0.948987	1.93052	DOWN	-1.31232	0.0019	0.0243695
RARRES2	XLOC_006511	NC_009147.3:102180012-102183513	CTRL	DSLD	44.6542	23.1394	-0.948447	1.92979	DOWN	-1.84716	5e-05	0.00124599
ST8SIA4	XLOC_019077	NC_009157.3:68864583-68958747	CTRL	DSLD	2.09824	1.08849	-0.946859	1.92767	DOWN	-1.47136	0.00045	0.00780516
FLI1	XLOC_009910	NC_009150.3:38495378-38610368	CTRL	DSLD	11.7133	6.07878	-0.946291	1.92691	DOWN	-1.85477	5e-05	0.00124599
VCAN	XLOC_019652	NC_009157.3:83301870-83407254	CTRL	DSLD	23.9605	12.4413	-0.945522	1.92589	DOWN	-1.80539	5e-05	0.00124599
EMILIN2	XLOC_011894	NC_009151.3:46208721-46260313	CTRL	DSLD	18.1552	9.43406	-0.944434	1.92443	DOWN	-2.08915	5e-05	0.00124599
CPA6	XLOC_012716	NC_009152.3:18245048-18514177	CTRL	DSLD	3.55897	1.85058	-0.943484	1.92317	DOWN	-1.28539	0.00125	0.0175522
LOC111770678	XLOC_027491	NC_009168.3:1188314-1190915	CTRL	DSLD	4.65325	2.41977	-0.943373	1.92302	DOWN	-1.50026	0.00045	0.00780516
PGFS	XLOC_029735	NC_009172.3:30323577-30338871	CTRL	DSLD	67.3634	35.049	-0.942591	1.92198	DOWN	-2.10174	5e-05	0.00124599
SRPX2	XLOC_030822	NC_009175.3:83406462-83430042	CTRL	DSLD	4.67274	2.43433	-0.940743	1.91952	DOWN	-1.4615	0.00025	0.00491119
ASPA	XLOC_015616	NC_009154.3:47417720-47435668	CTRL	DSLD	5.96554	3.11944	-0.935364	1.91237	DOWN	-1.5505	0.00015	0.00318292
LOC100061827	XLOC_009061	NC_009149.3:37489176-37530369	CTRL	DSLD	19.8625	10.412	-0.931802	1.90766	DOWN	-1.93262	5e-05	0.00124599
ABCA8	XLOC_015162	NC_009154.3:11866337-11933411	CTRL	DSLD	18.8471	9.88469	-0.931077	1.9067	DOWN	-2.09115	5e-05	0.00124599
PLXDC1	XLOC_015371	NC_009154.3:23180829-23236225	CTRL	DSLD	28.0215	14.7087	-0.929868	1.9051	DOWN	-2.1542	5e-05	0.00124599
LOC100065466	XLOC_021007	NC_009159.3:42111081-42120206	CTRL	DSLD	4.12959	2.17152	-0.927294	1.90171	DOWN	-1.64449	5e-05	0.00124599
LRMP	XLOC_008461	NC_009149.3:51673288-51779571	CTRL	DSLD	4.97985	2.61895	-0.927111	1.90146	DOWN	-1.24201	0.00375	0.0410264
C1R	XLOC_009037	NC_009149.3:35556046-35565028	CTRL	DSLD	93.5666	49.2573	-0.925656	1.89955	DOWN	-2.12865	5e-05	0.00124599
PLCB2	XLOC_000900	NC_009144.3:149667312-149695834	CTRL	DSLD	2.3679	1.24666	-0.925537	1.89939	DOWN	-1.40912	0.0008	0.0125178
SGCD	XLOC_019322	NC_009157.3:21426184-22334952	CTRL	DSLD	1.618	0.851905	-0.92545	1.89928	DOWN	-1.35829	0.00085	0.0130598
ESR1	XLOC_030405	NC_009174.3:15112681-15364616	CTRL	DSLD	4.94514	2.6038	-0.925392	1.8992	DOWN	-1.66156	0.0001	0.00225216
LIPA	XLOC_000231	NC_009144.3:39401823-39440645	CTRL	DSLD	11.4153	6.01391	-0.924597	1.89815	DOWN	-1.73327	0.0001	0.00225216
CD3D	XLOC_010756	NC_009150.3:26742263-26748076	CTRL	DSLD	3.73014	1.96569	-0.924198	1.89763	DOWN	-1.45054	0.0006	0.00981641
TNFSF10	XLOC_023350	NC_009162.3:14982944-14997765	CTRL	DSLD	63.766	33.6432	-0.922475	1.89536	DOWN	-1.95871	5e-05	0.00124599
INPP5D	XLOC_008226	NC_009149.3:19934827-20056615	CTRL	DSLD	3.34874	1.76719	-0.922157	1.89495	DOWN	-1.55307	0.0002	0.00404712
FCER2	XLOC_010640	NC_009150.3:5474788-5484667	CTRL	DSLD	4.69906	2.48143	-0.921199	1.89369	DOWN	-1.32105	0.0013	0.0181125
HHEX	XLOC_001558	NC_009144.3:36495515-36501379	CTRL	DSLD	6.84857	3.62631	-0.9173	1.88858	DOWN	-1.45365	0.0005	0.0085079
PCDH12	XLOC_018916	NC_009157.3:34399509-34412707	CTRL	DSLD	1.56474	0.828725	-0.916958	1.88813	DOWN	-1.27696	0.00245	0.0295906
LOC100063059	XLOC_026706	NC_009166.3:50431179-50432514	CTRL	DSLD	9.02934	4.78304	-0.916692	1.88778	DOWN	-1.28448	0.00205	0.0258823
VIT	XLOC_020592	NC_009158.3:61809433-61922426	CTRL	DSLD	14.4262	7.64971	-0.915215	1.88585	DOWN	-1.81345	5e-05	0.00124599
SERPING1	XLOC_016817	NC_009155.3:21201745-21214865	CTRL	DSLD	127.959	67.9249	-0.913669	1.88383	DOWN	-2.16137	5e-05	0.00124599
NID1	XLOC_000408	NC_009144.3:76380147-76457647	CTRL	DSLD	33.6804	17.8837	-0.913268	1.88331	DOWN	-2.10213	5e-05	0.00124599
C5AR1	XLOC_013671	NC_009153.3:17632981-17648858	CTRL	DSLD	7.52457	4.00135	-0.911123	1.88051	DOWN	-1.38967	0.00045	0.00780516
DPT	XLOC_007372	NC_009148.3:5193567-5220570	CTRL	DSLD	51.2929	27.2763	-0.911112	1.88049	DOWN	-2.12411	5e-05	0.00124599
ALOX5	XLOC_000442	NC_009144.3:81235028-81291445	CTRL	DSLD	4.80679	2.55619	-0.911076	1.88045	DOWN	-1.40691	0.00095	0.0140998
LOC102150010	XLOC_031326	NC_009175.3:58347911-58378846	CTRL	DSLD	19.771	10.519	-0.910392	1.87956	DOWN	-1.26566	0.0034	0.0380743
PRDM5	XLOC_003278	NC_009145.3:107417706-107603880	CTRL	DSLD	4.97967	2.6498	-0.910167	1.87926	DOWN	-1.55865	0.00025	0.00491119
LOC100067491	XLOC_006415	NC_009147.3:89425309-89518274	CTRL	DSLD	11.59	6.16762	-0.9101	1.87918	DOWN	-1.91351	5e-05	0.00124599
CMBL	XLOC_025104	NC_009164.3:50592210-50614036	CTRL	DSLD	19.6339	10.4678	-0.907387	1.87565	DOWN	-1.74331	5e-05	0.00124599
FBLN5	XLOC_027359	NC_009167.3:35070560-35145335	CTRL	DSLD	38.1556	20.3539	-0.906585	1.8746	DOWN	-2.16335	5e-05	0.00124599
PTPRC	XLOC_030034	NC_009173.3:27521146-27635419	CTRL	DSLD	9.9273	5.30229	-0.904786	1.87227	DOWN	-1.87022	5e-05	0.00124599
APOA1	XLOC_010742	NC_009150.3:25388641-25390783	CTRL	DSLD	7.62596	4.08777	-0.899607	1.86556	DOWN	-1.25952	0.0033	0.0373168
LOC100057107	XLOC_007603	NC_009148.3:34743723-34808962	CTRL	DSLD	3.04513	1.63278	-0.899175	1.865	DOWN	-1.47661	0.00055	0.00921307
AOX1	XLOC_022566	NC_009161.3:75509052-75582014	CTRL	DSLD	25.471	13.6796	-0.896831	1.86197	DOWN	-2.05403	5e-05	0.00124599
GPX8	XLOC_025304	NC_009164.3:17765739-17824943	CTRL	DSLD	16.4775	8.84983	-0.896772	1.8619	DOWN	-1.54207	0.00015	0.00318292
MX1	XLOC_028379	NC_009169.3:38320107-38351880	CTRL	DSLD	4.8633	2.61206	-0.896747	1.86186	DOWN	-1.43707	0.00065	0.0105172
PDGFRA	XLOC_005256	NC_009146.3:79946588-79991044	CTRL	DSLD	23.0376	12.3755	-0.896502	1.86155	DOWN	-2.17797	5e-05	0.00124599
RFTN2	XLOC_022906	NC_009161.3:72950692-73016410	CTRL	DSLD	10.2613	5.51271	-0.896375	1.86138	DOWN	-1.82237	5e-05	0.00124599
APBB1IP	XLOC_029813	NC_009172.3:11253372-11355000	CTRL	DSLD	11.507	6.18326	-0.896068	1.86099	DOWN	-1.73089	5e-05	0.00124599
LOC100050473	XLOC_024582	NC_009163.3:31554940-31558589	CTRL	DSLD	11.6878	6.28499	-0.895022	1.85964	DOWN	-1.52185	0.00095	0.0140998
DKK2	XLOC_003333	NC_009145.3:118612909-118707290	CTRL	DSLD	14.5598	7.83044	-0.894823	1.85938	DOWN	-1.99456	5e-05	0.00124599
LOXL2	XLOC_003854	NC_009145.3:52269988-52359324	CTRL	DSLD	11.7289	6.30961	-0.894445	1.85889	DOWN	-1.89459	5e-05	0.00124599
GPM6B	XLOC_031118	NC_009175.3:10372979-10524989	CTRL	DSLD	12.092	6.51501	-0.89221	1.85602	DOWN	-1.84127	5e-05	0.00124599
IGFBP4	XLOC_016060	NC_009154.3:22204375-22216181	CTRL	DSLD	76.2635	41.1612	-0.889709	1.8528	DOWN	-2.1625	5e-05	0.00124599
FES	XLOC_000526	NC_009144.3:93904385-93914428	CTRL	DSLD	4.94682	2.67002	-0.88965	1.85273	DOWN	-1.45447	0.0006	0.00981641
LSP1	XLOC_017073	NC_009155.3:34207808-34251319	CTRL	DSLD	46.2496	24.9802	-0.888654	1.85145	DOWN	-1.90186	5e-05	0.00124599
LOC100071611	XLOC_001578	NC_009144.3:39344822-39351018	CTRL	DSLD	4.95067	2.6765	-0.887274	1.84968	DOWN	-1.35628	0.0015	0.0202695
ATRNL1	XLOC_001424	NC_009144.3:16228557-16968740	CTRL	DSLD	2.24669	1.21469	-0.887216	1.8496	DOWN	-1.55019	0.00045	0.00780516
MPZ	XLOC_007556	NC_009148.3:32492225-32496377	CTRL	DSLD	11.8443	6.40534	-0.886845	1.84913	DOWN	-1.37822	0.00105	0.0152477
ICAM3	XLOC_010044	NC_009150.3:51441706-51447431	CTRL	DSLD	17.2036	9.31289	-0.885408	1.84729	DOWN	-1.77621	5e-05	0.00124599
TWIST2	XLOC_008260	NC_009149.3:24627332-24678864	CTRL	DSLD	21.8765	11.8444	-0.885168	1.84698	DOWN	-1.74119	5e-05	0.00124599
CLIC2	XLOC_031658	NC_009175.3:127771506-127789921	CTRL	DSLD	7.17852	3.8873	-0.884919	1.84666	DOWN	-1.34381	0.00075	0.0118271
LOC100064287	XLOC_003407	NC_009145.3:11773686-11793017	CTRL	DSLD	3.78456	2.05155	-0.883413	1.84473	DOWN	-1.22839	0.003	0.0346524
S100A4	XLOC_006944	NC_009148.3:40579955-40582262	CTRL	DSLD	1030.52	559.378	-0.881472	1.84225	DOWN	-1.88161	5e-05	0.00124599
ATP2A3	XLOC_016375	NC_009154.3:47757183-47791595	CTRL	DSLD	32.4587	17.6769	-0.87674	1.83622	DOWN	-1.89433	5e-05	0.00124599
CMTM7	XLOC_021557	NC_009159.3:53317283-53377115	CTRL	DSLD	13.4342	7.32618	-0.874773	1.83372	DOWN	-1.42147	0.0005	0.0085079
SPN	XLOC_017958	NC_009156.3:20414391-20419993	CTRL	DSLD	2.95788	1.61346	-0.874407	1.83325	DOWN	-1.46735	0.0002	0.00404712
CERCAM	XLOC_027740	NC_009168.3:32261942-32289761	CTRL	DSLD	12.5035	6.82531	-0.873367	1.83193	DOWN	-1.62865	0.0001	0.00225216
ABI3BP	XLOC_023259	NC_009162.3:57228416-57466727	CTRL	DSLD	50.8339	27.7951	-0.870958	1.82888	DOWN	-1.92041	5e-05	0.00124599
EPHA3	XLOC_028443	NC_009169.3:1610303-1976021	CTRL	DSLD	3.77407	2.06391	-0.870741	1.8286	DOWN	-1.59242	0.0001	0.00225216
LGALS3BP	XLOC_015073	NC_009154.3:3766924-3777696	CTRL	DSLD	29.9981	16.4254	-0.868944	1.82633	DOWN	-1.96809	5e-05	0.00124599
LOC102150036	XLOC_006627	NC_009148.3:6731046-6740039	CTRL	DSLD	4.51263	2.47158	-0.868538	1.82581	DOWN	-1.29246	0.00215	0.0268717
2018-09-06	XLOC_031465	NC_009175.3:98810209-98874266	CTRL	DSLD	7.3284	4.01998	-0.86631	1.82299	DOWN	-1.47439	0.0006	0.00981641
LOC106782650	XLOC_028818	NC_009170.3:34119725-34121335	CTRL	DSLD	44.1039	24.1949	-0.866206	1.82286	DOWN	-1.36885	0.00055	0.00921307
GPRC5B	XLOC_018050	NC_009156.3:28478711-28500849	CTRL	DSLD	13.3195	7.30909	-0.865782	1.82233	DOWN	-1.78477	5e-05	0.00124599
FREM1	XLOC_026600	NC_009166.3:34421131-34566616	CTRL	DSLD	2.26613	1.24359	-0.865722	1.82225	DOWN	-1.36611	0.0012	0.0170278
CD248	XLOC_017638	NC_009155.3:30031754-30034396	CTRL	DSLD	47.5093	26.1164	-0.863253	1.81914	DOWN	-1.98596	5e-05	0.00124599
STAB2	XLOC_029111	NC_009171.3:28164909-28313042	CTRL	DSLD	1.09185	0.600277	-0.863072	1.81891	DOWN	-1.26472	0.00255	0.0304117
LOC100059994	XLOC_024635	NC_009163.3:33347505-33362838	CTRL	DSLD	8.56007	4.7143	-0.860578	1.81577	DOWN	-1.23568	0.0048	0.0495908
LOC100147452	XLOC_032516	NW_019644960.1:8144-10506	CTRL	DSLD	14.9791	8.25824	-0.859049	1.81384	DOWN	-1.45517	0.00035	0.00640794
MYRIP	XLOC_021515	NC_009159.3:46925644-47266459	CTRL	DSLD	4.1765	2.30549	-0.85722	1.81154	DOWN	-1.51929	0.00035	0.00640794
CMTM3	XLOC_004202	NC_009146.3:17910186-17918615	CTRL	DSLD	25.0652	13.8364	-0.857214	1.81154	DOWN	-1.86308	5e-05	0.00124599
LOC100054114	XLOC_023967	NC_009163.3:31457365-31460815	CTRL	DSLD	5.40097	2.98242	-0.856732	1.81093	DOWN	-1.17668	0.0048	0.0495908
PIP	XLOC_005891	NC_009147.3:96353069-96360861	CTRL	DSLD	203.85	112.585	-0.856502	1.81064	DOWN	-1.44488	0.00085	0.0130598
HRCT1	XLOC_027490	NC_009168.3:1184338-1188172	CTRL	DSLD	8.55339	4.72741	-0.855446	1.80932	DOWN	-1.36141	0.00085	0.0130598
PLCL2	XLOC_021601	NC_009159.3:66233917-66412696	CTRL	DSLD	3.91229	2.16436	-0.854075	1.8076	DOWN	-1.50036	0.0006	0.00981641
DRB	XLOC_024018	NC_009163.3:34096674-34108525	CTRL	DSLD	32.3871	17.922	-0.853689	1.80712	DOWN	-1.62494	5e-05	0.00124599
FXYD5	XLOC_013451	NC_009153.3:6439310-6450554	CTRL	DSLD	39.5746	21.9171	-0.85252	1.80565	DOWN	-1.66778	0.00015	0.00318292
HTRA1	XLOC_001388	NC_009144.3:10553001-10604588	CTRL	DSLD	231.989	128.543	-0.8518	1.80475	DOWN	-1.88118	5e-05	0.00124599
KERA	XLOC_029321	NC_009171.3:17897719-17910171	CTRL	DSLD	5.97033	3.31426	-0.849127	1.80141	DOWN	-1.33259	0.0023	0.0283298
PLAT	XLOC_028659	NC_009170.3:3262616-3311629	CTRL	DSLD	22.193	12.3212	-0.848963	1.80121	DOWN	-1.68054	0.0002	0.00404712
LOC111771487	XLOC_031074	NC_009175.3:127747324-127771232	CTRL	DSLD	1.41753	0.787712	-0.847638	1.79955	DOWN	-1.33762	0.00185	0.0238609
CRIP1	XLOC_027130	NC_009167.3:47117055-47118701	CTRL	DSLD	263.803	146.779	-0.845817	1.79728	DOWN	-1.99586	5e-05	0.00124599
WFDC1	XLOC_004331	NC_009146.3:32248172-32286798	CTRL	DSLD	10.4931	5.8441	-0.844392	1.79551	DOWN	-1.39066	0.00095	0.0140998
HFE	XLOC_023713	NC_009163.3:24781229-24790370	CTRL	DSLD	8.50039	4.73583	-0.843914	1.79491	DOWN	-1.69414	5e-05	0.00124599
GNG11	XLOC_005564	NC_009147.3:37573574-37578274	CTRL	DSLD	41.6233	23.2057	-0.842912	1.79367	DOWN	-1.74216	5e-05	0.00124599
CFD	XLOC_009535	NC_009150.3:370185-373195	CTRL	DSLD	180.246	100.536	-0.842256	1.79285	DOWN	-2.00718	5e-05	0.00124599
NELL2	XLOC_009211	NC_009149.3:63742498-64104662	CTRL	DSLD	51.0657	28.4983	-0.841479	1.79189	DOWN	-2.0087	5e-05	0.00124599
FMNL1	XLOC_015982	NC_009154.3:18519214-18600979	CTRL	DSLD	7.665	4.28341	-0.839526	1.78946	DOWN	-1.19826	0.0045	0.0473394
EQMHCB2	XLOC_023934	NC_009163.3:30069926-30338994	CTRL	DSLD	182.423	101.998	-0.838743	1.78849	DOWN	-1.66056	0.0002	0.00404712
SELENOP	XLOC_025022	NC_009164.3:24465316-24516102	CTRL	DSLD	256.896	143.722	-0.837908	1.78746	DOWN	-1.66786	5e-05	0.00124599
ATP8B4	XLOC_000825	NC_009144.3:141005359-141301756	CTRL	DSLD	1.83642	1.02745	-0.837838	1.78737	DOWN	-1.23378	0.00325	0.0368805
VCAM1	XLOC_007938	NC_009148.3:62204443-62223082	CTRL	DSLD	37.4059	20.9318	-0.837573	1.78704	DOWN	-1.84335	5e-05	0.00124599
MFAP2	XLOC_002924	NC_009145.3:36795555-36802856	CTRL	DSLD	46.3445	25.944	-0.836995	1.78633	DOWN	-1.80607	5e-05	0.00124599
SAMD9	XLOC_006168	NC_009147.3:36795162-36817781	CTRL	DSLD	4.44274	2.49242	-0.833904	1.7825	DOWN	-1.59007	0.0001	0.00225216
CIITA	XLOC_018564	NC_009156.3:34660762-34751968	CTRL	DSLD	3.06203	1.7181	-0.833679	1.78222	DOWN	-1.32576	0.0016	0.0213351
SCN4B	XLOC_010751	NC_009150.3:26580956-26600953	CTRL	DSLD	2.03361	1.14391	-0.83007	1.77777	DOWN	-1.26755	0.0016	0.0213351
DAB2	XLOC_025037	NC_009164.3:26989601-27151699	CTRL	DSLD	29.2498	16.466	-0.828935	1.77637	DOWN	-2.01317	5e-05	0.00124599
THY1	XLOC_010775	NC_009150.3:27702026-27706897	CTRL	DSLD	272.674	153.76	-0.826499	1.77338	DOWN	-1.66004	0.00015	0.00318292
PDGFRB	XLOC_018878	NC_009157.3:27152922-27190587	CTRL	DSLD	40.2499	22.7091	-0.825716	1.77241	DOWN	-1.9857	5e-05	0.00124599
DOCK10	XLOC_008881	NC_009149.3:13181872-13360461	CTRL	DSLD	3.55618	2.00695	-0.825325	1.77193	DOWN	-1.54964	0.0002	0.00404712
EMX2	XLOC_001413	NC_009144.3:14807154-14813849	CTRL	DSLD	7.35574	4.15444	-0.824215	1.77057	DOWN	-1.48579	0.00025	0.00491119
ANGPTL2	XLOC_028107	NC_009168.3:31017894-31327092	CTRL	DSLD	37.5328	21.2017	-0.823968	1.77027	DOWN	-1.48084	0.0006	0.00981641
LOC102148710	XLOC_016213	NC_009154.3:37340404-37353900	CTRL	DSLD	24.2887	13.7253	-0.823448	1.76963	DOWN	-1.34239	0.00105	0.0152477
DACT1	XLOC_026778	NC_009167.3:6135951-6147717	CTRL	DSLD	18.1221	10.2456	-0.822744	1.76877	DOWN	-1.9617	5e-05	0.00124599
PREX1	XLOC_026105	NC_009165.3:37896956-38079242	CTRL	DSLD	3.5959	2.03349	-0.8224	1.76835	DOWN	-1.49417	0.0002	0.00404712
ITIH5	XLOC_029707	NC_009172.3:27545047-27630453	CTRL	DSLD	34.5571	19.5439	-0.822261	1.76817	DOWN	-1.9362	5e-05	0.00124599
LAMA4	XLOC_014902	NC_009153.3:62538794-62673712	CTRL	DSLD	16.4368	9.30202	-0.821316	1.76702	DOWN	-1.93785	5e-05	0.00124599
RXFP2	XLOC_021788	NC_009160.3:11060094-11117399	CTRL	DSLD	17.636	9.98183	-0.821144	1.76681	DOWN	-1.53553	0.0002	0.00404712
PTH1R	XLOC_021461	NC_009159.3:41503932-41536304	CTRL	DSLD	1.16618	0.660253	-0.820695	1.76626	DOWN	-1.27743	0.00215	0.0268717
MATN4	XLOC_026074	NC_009165.3:35269807-35292407	CTRL	DSLD	6.26999	3.55866	-0.817129	1.7619	DOWN	-1.28918	0.0025	0.0300596
ST3GAL2	XLOC_004285	NC_009146.3:23906521-23949302	CTRL	DSLD	9.33409	5.30038	-0.816414	1.76102	DOWN	-1.56657	0.00025	0.00491119
CALHM2	XLOC_000120	NC_009144.3:27051731-27054253	CTRL	DSLD	9.26546	5.26629	-0.815077	1.75939	DOWN	-1.26696	0.0017	0.0224278
GUSB	XLOC_017924	NC_009156.3:18870834-18884390	CTRL	DSLD	33.3143	18.9433	-0.814454	1.75863	DOWN	-1.80504	5e-05	0.00124599
JAM2	XLOC_028289	NC_009169.3:24034317-24098517	CTRL	DSLD	17.3128	9.84462	-0.814434	1.75861	DOWN	-1.8529	5e-05	0.00124599
PDE4A	XLOC_011014	NC_009150.3:51350674-51386529	CTRL	DSLD	3.52863	2.00945	-0.812304	1.75601	DOWN	-1.38683	0.0007	0.0111696
SCARF1	XLOC_016325	NC_009154.3:45628783-45639005	CTRL	DSLD	2.31812	1.32113	-0.811182	1.75465	DOWN	-1.1708	0.0047	0.0489965
CDH11	XLOC_004875	NC_009146.3:16465010-16509767	CTRL	DSLD	14.4704	8.24874	-0.810859	1.75426	DOWN	-1.69935	5e-05	0.00124599
PDIA5	XLOC_023459	NC_009162.3:38951496-39040761	CTRL	DSLD	12.6436	7.21879	-0.808582	1.75149	DOWN	-1.50858	0.00015	0.00318292
CHRDL1	XLOC_031440	NC_009175.3:91533569-91645376	CTRL	DSLD	92.0579	52.5656	-0.808423	1.7513	DOWN	-1.71726	0.00015	0.00318292
CA5B	XLOC_030516	NC_009175.3:12100047-12138713	CTRL	DSLD	14.2725	8.15897	-0.80678	1.7493	DOWN	-1.77486	5e-05	0.00124599
GATA2	XLOC_021244	NC_009159.3:2560636-2570044	CTRL	DSLD	5.20254	2.97418	-0.806723	1.74923	DOWN	-1.43356	0.0006	0.00981641
TAGAP	XLOC_030267	NC_009174.3:9171620-9180945	CTRL	DSLD	3.07969	1.76187	-0.805679	1.74797	DOWN	-1.20816	0.0021	0.0263487
EPHX1	XLOC_030104	NC_009173.3:7989034-8032021	CTRL	DSLD	61.0972	34.9628	-0.805287	1.74749	DOWN	-1.94104	5e-05	0.00124599
LOC100058685	XLOC_001016	NC_009144.3:158866832-158874220	CTRL	DSLD	17.355	9.93592	-0.804626	1.74669	DOWN	-1.49754	0.0002	0.00404712
LOC100054381	XLOC_026002	NC_009165.3:26139600-26156754	CTRL	DSLD	8.05764	4.61487	-0.804068	1.74602	DOWN	-1.40925	0.001	0.0146667
LOC100065733	XLOC_006788	NC_009148.3:32605641-32617555	CTRL	DSLD	12.7681	7.3131	-0.803992	1.74593	DOWN	-1.46028	0.0004	0.00712936
CRISPLD2	XLOC_004339	NC_009146.3:32666080-32730947	CTRL	DSLD	49.3278	28.2578	-0.803749	1.74563	DOWN	-1.91454	5e-05	0.00124599
PIK3AP1	XLOC_000179	NC_009144.3:32650105-32762245	CTRL	DSLD	3.62234	2.07513	-0.803716	1.74559	DOWN	-1.46298	0.0005	0.0085079
SOCS2	XLOC_029062	NC_009171.3:20011940-20017157	CTRL	DSLD	12.0109	6.88105	-0.803642	1.7455	DOWN	-1.49301	0.0004	0.00712936
ARHGEF6	XLOC_031545	NC_009175.3:112759736-112864974	CTRL	DSLD	7.44638	4.26812	-0.802937	1.74465	DOWN	-1.5019	0.0007	0.0111696
ANTXR2	XLOC_004473	NC_009146.3:58090607-58229361	CTRL	DSLD	37.8244	21.6857	-0.802569	1.7442	DOWN	-1.84314	5e-05	0.00124599
ZNF469	XLOC_004360	NC_009146.3:35651073-35671147	CTRL	DSLD	0.656649	0.377009	-0.800521	1.74173	DOWN	-1.26609	0.00245	0.0295906
SLIT3	XLOC_018806	NC_009157.3:10902363-11489820	CTRL	DSLD	36.1783	20.7982	-0.798665	1.73949	DOWN	-1.93835	5e-05	0.00124599
IRF8	XLOC_004349	NC_009146.3:33539334-33562730	CTRL	DSLD	2.42069	1.39201	-0.798248	1.73899	DOWN	-1.12927	0.0036	0.0398443
HVCN1	XLOC_011742	NC_009151.3:23701579-23765772	CTRL	DSLD	7.32062	4.20993	-0.798169	1.73889	DOWN	-1.24251	0.004	0.0432054
WIPF1	XLOC_022818	NC_009161.3:53335719-53465291	CTRL	DSLD	18.5014	10.643	-0.797728	1.73836	DOWN	-1.83203	5e-05	0.00124599
RGS19	XLOC_026199	NC_009165.3:50743532-50749482	CTRL	DSLD	8.14558	4.68707	-0.797331	1.73788	DOWN	-1.23692	0.00265	0.0313037
CLEC3B	XLOC_021477	NC_009159.3:43087312-43096221	CTRL	DSLD	122.673	70.7141	-0.79475	1.73478	DOWN	-1.77641	5e-05	0.00124599
CDH5	XLOC_004196	NC_009146.3:17706372-17740281	CTRL	DSLD	16.0256	9.25545	-0.792004	1.73148	DOWN	-1.84768	5e-05	0.00124599
ARPC1B	XLOC_017814	NC_009156.3:6610081-6623261	CTRL	DSLD	100.801	58.3827	-0.787898	1.72656	DOWN	-1.82185	5e-05	0.00124599
C1S	XLOC_008373	NC_009149.3:35487092-35540175	CTRL	DSLD	67.9095	39.3425	-0.787524	1.72611	DOWN	-1.81574	5e-05	0.00124599
DQB	XLOC_024643	NC_009163.3:33812678-33820407	CTRL	DSLD	61.3842	35.5765	-0.786941	1.72541	DOWN	-1.64091	5e-05	0.00124599
ADAMTSL1	XLOC_026356	NC_009166.3:37562954-37931681	CTRL	DSLD	4.18973	2.43093	-0.785349	1.72351	DOWN	-1.59224	0.0001	0.00225216
ANGPT4	XLOC_025554	NC_009165.3:22181484-22229262	CTRL	DSLD	3.42616	1.99244	-0.782052	1.71957	DOWN	-1.45357	0.0004	0.00712936
ANK2	XLOC_004067	NC_009145.3:113448004-113975334	CTRL	DSLD	10.9864	6.39091	-0.781624	1.71906	DOWN	-1.74961	5e-05	0.00124599
EDIL3	XLOC_019119	NC_009157.3:82627986-83009060	CTRL	DSLD	7.12143	4.14425	-0.781057	1.71839	DOWN	-1.53006	0.00045	0.00780516
ITGAX	XLOC_018411	NC_009156.3:19602165-19622998	CTRL	DSLD	5.56475	3.24151	-0.779651	1.71672	DOWN	-1.49649	0.00025	0.00491119
NGFR	XLOC_015411	NC_009154.3:25434466-25452309	CTRL	DSLD	3.73336	2.17496	-0.779488	1.71652	DOWN	-1.27361	0.00175	0.0228633
ENPP2	XLOC_013248	NC_009152.3:64638732-64742997	CTRL	DSLD	12.8695	7.49759	-0.779457	1.71648	DOWN	-1.67172	5e-05	0.00124599
SAMD9L	XLOC_006169	NC_009147.3:36835010-36849594	CTRL	DSLD	2.72651	1.59135	-0.776806	1.71333	DOWN	-1.25928	0.00175	0.0228633
SOD3	XLOC_005337	NC_009146.3:101817859-101824604	CTRL	DSLD	8.00353	4.67206	-0.77658	1.71307	DOWN	-1.46546	0.00045	0.00780516
PLXNA4	XLOC_006403	NC_009147.3:86448829-86876294	CTRL	DSLD	1.34851	0.787266	-0.776447	1.71291	DOWN	-1.22901	0.0029	0.0336901
KCNAB2	XLOC_003790	NC_009145.3:44673386-44764480	CTRL	DSLD	5.08412	2.9778	-0.771749	1.70734	DOWN	-1.38557	0.0005	0.0085079
TMSB4X	XLOC_030502	NC_009175.3:9656700-9658836	CTRL	DSLD	1659.18	972.028	-0.771404	1.70693	DOWN	-1.28805	0.004	0.0432054
DNM1	XLOC_027736	NC_009168.3:32106996-32148934	CTRL	DSLD	16.5877	9.71816	-0.771356	1.70687	DOWN	-1.7557	0.0001	0.00225216
DENND3	XLOC_012946	NC_009152.3:82292176-82352954	CTRL	DSLD	3.52561	2.06722	-0.77018	1.70548	DOWN	-1.4143	0.00075	0.0118271
TGFBI	XLOC_019473	NC_009157.3:39326923-39364280	CTRL	DSLD	71.9131	42.1982	-0.769075	1.70418	DOWN	-1.77833	5e-05	0.00124599
DQB	XLOC_024644	NC_009163.3:33941918-33956182	CTRL	DSLD	19.2564	11.3166	-0.766896	1.7016	DOWN	-1.34461	0.00095	0.0140998
COLEC12	XLOC_012460	NC_009151.3:43927367-44105596	CTRL	DSLD	17.9	10.5342	-0.764886	1.69924	DOWN	-1.8415	5e-05	0.00124599
ISM1	XLOC_025886	NC_009165.3:11139845-11214146	CTRL	DSLD	14.0623	8.28821	-0.762695	1.69666	DOWN	-1.74423	5e-05	0.00124599
KDR	XLOC_004599	NC_009146.3:79241285-79287292	CTRL	DSLD	11.7949	6.95587	-0.761863	1.69568	DOWN	-1.76926	5e-05	0.00124599
PIK3CD	XLOC_003762	NC_009145.3:41715652-41767372	CTRL	DSLD	6.25213	3.68794	-0.761534	1.69529	DOWN	-1.51969	5e-05	0.00124599
ZCCHC24	XLOC_001711	NC_009144.3:66905312-66973153	CTRL	DSLD	12.7106	7.49995	-0.761083	1.69476	DOWN	-1.70824	5e-05	0.00124599
SCARA5	XLOC_003875	NC_009145.3:56821467-56936405	CTRL	DSLD	86.177	50.8738	-0.760379	1.69394	DOWN	-1.7171	5e-05	0.00124599
LYN	XLOC_013116	NC_009152.3:28348664-28463069	CTRL	DSLD	9.73736	5.74948	-0.760098	1.69361	DOWN	-1.46444	0.0006	0.00981641
SGCG	XLOC_021750	NC_009160.3:3872101-4021514	CTRL	DSLD	7.76878	4.59152	-0.758715	1.69198	DOWN	-1.23871	0.00305	0.0350544
SLC2A3	XLOC_008378	NC_009149.3:36448572-36516885	CTRL	DSLD	19.0449	11.2635	-0.757755	1.69086	DOWN	-1.40059	0.00065	0.0105172
MXRA8	XLOC_003036	NC_009145.3:48543489-48548179	CTRL	DSLD	32.5874	19.304	-0.755415	1.68812	DOWN	-1.77829	5e-05	0.00124599
SPON1	XLOC_010437	NC_009150.3:84841142-85092177	CTRL	DSLD	12.1809	7.21758	-0.755038	1.68768	DOWN	-1.65096	5e-05	0.00124599
TNFSF12	XLOC_015679	NC_009154.3:50865105-50873355	CTRL	DSLD	17.7328	10.5194	-0.753363	1.68572	DOWN	-1.42204	0.0008	0.0125178
FNDC1	XLOC_030382	NC_009174.3:8962978-9059722	CTRL	DSLD	34.3455	20.391	-0.752191	1.68435	DOWN	-1.66511	5e-05	0.00124599
MGP	XLOC_009132	NC_009149.3:43503839-43507189	CTRL	DSLD	567.875	337.154	-0.752166	1.68432	DOWN	-1.63696	0.0002	0.00404712
CTSK	XLOC_007002	NC_009148.3:42952358-43035711	CTRL	DSLD	80.0867	47.5778	-0.751274	1.68328	DOWN	-1.30895	0.0018	0.0233841
WASF3	XLOC_021759	NC_009160.3:6464425-6586435	CTRL	DSLD	14.1848	8.43248	-0.750315	1.68216	DOWN	-1.7535	5e-05	0.00124599
GOLM1	XLOC_026239	NC_009166.3:4464704-4518844	CTRL	DSLD	15.3937	9.15148	-0.750259	1.68209	DOWN	-1.73294	5e-05	0.00124599
ZBTB47	XLOC_021500	NC_009159.3:45020141-45034467	CTRL	DSLD	9.21153	5.48096	-0.749012	1.68064	DOWN	-1.69564	0.0001	0.00225216
FBLN2	XLOC_020773	NC_009159.3:3940329-4028724	CTRL	DSLD	95.9254	57.2692	-0.744153	1.67499	DOWN	-1.61947	0.0001	0.00225216
B3GNT9	XLOC_004888	NC_009146.3:18314032-18317029	CTRL	DSLD	4.49235	2.68279	-0.743735	1.67451	DOWN	-1.22546	0.00305	0.0350544
HTRA3	XLOC_004759	NC_009146.3:117767142-117803787	CTRL	DSLD	20.7389	12.3906	-0.743091	1.67376	DOWN	-1.59468	0.00025	0.00491119
STK10	XLOC_018796	NC_009157.3:8401899-8509596	CTRL	DSLD	7.49921	4.48124	-0.742841	1.67347	DOWN	-1.5411	0.0002	0.00404712
PTGFR	XLOC_008031	NC_009148.3:81328927-81377382	CTRL	DSLD	4.05583	2.4238	-0.742725	1.67333	DOWN	-1.37925	0.00065	0.0105172
HIC1	XLOC_015599	NC_009154.3:45964962-45970888	CTRL	DSLD	7.54033	4.51781	-0.739005	1.66902	DOWN	-1.40901	0.00075	0.0118271
MAN1A1	XLOC_014929	NC_009153.3:68442693-68605687	CTRL	DSLD	12.0132	7.19907	-0.738743	1.66872	DOWN	-1.57065	0.00015	0.00318292
PROS1	XLOC_023282	NC_009162.3:62603882-62671016	CTRL	DSLD	14.432	8.6512	-0.738305	1.66821	DOWN	-1.58317	5e-05	0.00124599
CBFA2T3	XLOC_005035	NC_009146.3:36088596-36177582	CTRL	DSLD	4.7603	2.85516	-0.73748	1.66726	DOWN	-1.33353	0.00145	0.0197093
EPDR1	XLOC_005467	NC_009147.3:8494202-8522055	CTRL	DSLD	5.03675	3.02406	-0.736007	1.66556	DOWN	-1.18156	0.00235	0.0287483
SERPINB1	XLOC_024236	NC_009163.3:3551438-3591824	CTRL	DSLD	16.2246	9.75203	-0.73441	1.66372	DOWN	-1.45575	0.00045	0.00780516
MFAP5	XLOC_009055	NC_009149.3:36812429-36824779	CTRL	DSLD	117.85	70.8497	-0.734121	1.66338	DOWN	-1.43485	0.0009	0.0136079
WIF1	XLOC_009486	NC_009149.3:81902990-81966436	CTRL	DSLD	6.04121	3.63388	-0.733324	1.66247	DOWN	-1.18285	0.0035	0.0389511
PRRX2	XLOC_027764	NC_009168.3:33214099-33258447	CTRL	DSLD	11.4737	6.90364	-0.732901	1.66198	DOWN	-1.29207	0.0011	0.0158596
LTBP1	XLOC_020598	NC_009158.3:64496913-64879553	CTRL	DSLD	17.427	10.488	-0.732579	1.66161	DOWN	-1.70888	5e-05	0.00124599
EQMCE1	XLOC_024580	NC_009163.3:31521706-31525319	CTRL	DSLD	54.478	32.7924	-0.732311	1.6613	DOWN	-1.66729	5e-05	0.00124599
FKBP10	XLOC_016044	NC_009154.3:21071266-21078934	CTRL	DSLD	19.2873	11.6113	-0.732122	1.66108	DOWN	-1.6309	5e-05	0.00124599
COTL1	XLOC_005004	NC_009146.3:32450921-32501947	CTRL	DSLD	61.7298	37.1627	-0.732114	1.66107	DOWN	-1.57528	0.0003	0.00566596
RAB3IL1	XLOC_017529	NC_009155.3:25456160-25502830	CTRL	DSLD	11.6126	6.99124	-0.732067	1.66102	DOWN	-1.42602	0.001	0.0146667
HSPA12B	XLOC_025922	NC_009165.3:19612249-19632393	CTRL	DSLD	13.767	8.28953	-0.731856	1.66077	DOWN	-1.60943	5e-05	0.00124599
C1QTNF7	XLOC_005357	NC_009146.3:109755150-109858242	CTRL	DSLD	11.2646	6.78714	-0.730922	1.6597	DOWN	-1.26476	0.0022	0.0273274
STEAP1	XLOC_005545	NC_009147.3:34245342-34255592	CTRL	DSLD	33.4457	20.162	-0.730181	1.65885	DOWN	-1.47774	0.00015	0.00318292
CA12	XLOC_000753	NC_009144.3:130007879-130103759	CTRL	DSLD	12.6088	7.61369	-0.727766	1.65607	DOWN	-1.16668	0.0042	0.0446783
VSTM4	XLOC_000455	NC_009144.3:82437722-82550517	CTRL	DSLD	9.82106	5.93915	-0.725623	1.65361	DOWN	-1.41256	0.00085	0.0130598
OLFML2B	XLOC_007574	NC_009148.3:33029052-33065491	CTRL	DSLD	9.2582	5.59978	-0.72536	1.65331	DOWN	-1.49706	0.0003	0.00566596
FAM46C	XLOC_007836	NC_009148.3:48067036-48088282	CTRL	DSLD	2.89876	1.75349	-0.725209	1.65314	DOWN	-1.22132	0.0037	0.040617
TBC1D2B	XLOC_001994	NC_009144.3:116774262-116859293	CTRL	DSLD	7.99247	4.83802	-0.724225	1.65201	DOWN	-1.65649	0.0002	0.00404712
EMP3	XLOC_013693	NC_009153.3:18704459-18708320	CTRL	DSLD	86.4775	52.3517	-0.724089	1.65186	DOWN	-1.64171	5e-05	0.00124599
BICC1	XLOC_000265	NC_009144.3:48603997-48867307	CTRL	DSLD	8.71829	5.28141	-0.723123	1.65075	DOWN	-1.60726	0.0002	0.00404712
APOE	XLOC_013631	NC_009153.3:15681095-15733733	CTRL	DSLD	59.0075	35.7502	-0.722947	1.65055	DOWN	-1.65084	0.0002	0.00404712
CPQ	XLOC_012820	NC_009152.3:44664882-45127497	CTRL	DSLD	27.4909	16.6636	-0.722253	1.64976	DOWN	-1.61112	0.0001	0.00225216
PLAU	XLOC_000346	NC_009144.3:61999327-62005191	CTRL	DSLD	36.2298	21.9684	-0.721748	1.64918	DOWN	-1.72315	5e-05	0.00124599
ABCA9	XLOC_015161	NC_009154.3:11779123-11843402	CTRL	DSLD	22.2357	13.4937	-0.720594	1.64786	DOWN	-1.60939	0.00015	0.00318292
PCDH18	XLOC_003239	NC_009145.3:93801614-93815134	CTRL	DSLD	5.11926	3.10686	-0.72048	1.64773	DOWN	-1.41122	0.00045	0.00780516
CRTAP	XLOC_021550	NC_009159.3:52739554-52763719	CTRL	DSLD	34.8077	21.1294	-0.720154	1.64736	DOWN	-1.6921	5e-05	0.00124599
CDH13	XLOC_004323	NC_009146.3:30849406-31852344	CTRL	DSLD	65.5841	39.8492	-0.718795	1.64581	DOWN	-1.49281	0.00035	0.00640794
LHFPL6	XLOC_022108	NC_009160.3:17805007-17834449	CTRL	DSLD	64.3471	39.0993	-0.71873	1.64573	DOWN	-1.68324	5e-05	0.00124599
HMCN1	XLOC_006704	NC_009148.3:19618846-20058399	CTRL	DSLD	4.08443	2.48296	-0.718076	1.64499	DOWN	-1.68284	5e-05	0.00124599
SDC3	XLOC_002793	NC_009145.3:25590765-25628978	CTRL	DSLD	6.50848	3.95769	-0.717662	1.64451	DOWN	-1.48629	0.00035	0.00640794
ANXA6	XLOC_018867	NC_009157.3:26271451-26321129	CTRL	DSLD	37.5419	22.8292	-0.717625	1.64447	DOWN	-1.71995	5e-05	0.00124599
PEAR1	XLOC_007645	NC_009148.3:38018408-38038360	CTRL	DSLD	5.13513	3.12966	-0.714393	1.64079	DOWN	-1.34025	0.00115	0.0164484
TPST1	XLOC_018394	NC_009156.3:18478106-18671780	CTRL	DSLD	17.0475	10.3919	-0.714106	1.64047	DOWN	-1.38649	0.00095	0.0140998
AEBP1	XLOC_005495	NC_009147.3:14868296-14878338	CTRL	DSLD	90.299	55.085	-0.713051	1.63927	DOWN	-1.6326	5e-05	0.00124599
GDA	XLOC_026531	NC_009166.3:18153968-18329451	CTRL	DSLD	14.1752	8.65122	-0.712391	1.63852	DOWN	-1.40677	0.0006	0.00981641
LOC100146833	XLOC_022921	NC_009161.3:75622705-75702555	CTRL	DSLD	7.27016	4.43736	-0.712286	1.6384	DOWN	-1.48067	0.00025	0.00491119
PLSCR4	XLOC_021678	NC_009159.3:81188749-81232917	CTRL	DSLD	16.3171	9.96428	-0.711547	1.63756	DOWN	-1.57184	0.00015	0.00318292
IGFBP5	XLOC_008830	NC_009149.3:6384029-6401421	CTRL	DSLD	141.763	86.7972	-0.707761	1.63327	DOWN	-1.57816	5e-05	0.00124599
ACKR3	XLOC_008241	NC_009149.3:22723639-22735802	CTRL	DSLD	83.1564	50.9377	-0.707093	1.63251	DOWN	-1.42436	0.00095	0.0140998
GLIPR1	XLOC_029007	NC_009171.3:4393015-4439065	CTRL	DSLD	32.9222	20.1862	-0.705688	1.63092	DOWN	-1.43211	0.0004	0.00712936
TBX15	XLOC_007071	NC_009148.3:46953082-47057283	CTRL	DSLD	15.1039	9.26575	-0.70494	1.63008	DOWN	-1.62158	0.0001	0.00225216
RBPMS2	XLOC_000743	NC_009144.3:128763817-128789413	CTRL	DSLD	8.13012	4.995	-0.702792	1.62765	DOWN	-1.18694	0.00425	0.0450322
CYGB	XLOC_015093	NC_009154.3:5634153-5643786	CTRL	DSLD	21.9507	13.5059	-0.700677	1.62527	DOWN	-1.53856	0.0003	0.00566596
ADAM9	XLOC_028865	NC_009170.3:6713718-6890158	CTRL	DSLD	24.3642	15.003	-0.699513	1.62396	DOWN	-1.54952	0.0002	0.00404712
KIT	XLOC_005255	NC_009146.3:79536563-79618685	CTRL	DSLD	9.48971	5.84971	-0.697999	1.62225	DOWN	-1.56973	0.00015	0.00318292
LOC100057500	XLOC_006752	NC_009148.3:27951500-27993480	CTRL	DSLD	9.36729	5.77887	-0.696843	1.62095	DOWN	-1.22461	0.0043	0.0454724
NFATC4	XLOC_001205	NC_009144.3:164052916-164064654	CTRL	DSLD	7.16785	4.4223	-0.696743	1.62084	DOWN	-1.33201	0.00155	0.0208405
PID1	XLOC_008895	NC_009149.3:16665580-16893213	CTRL	DSLD	13.5323	8.34924	-0.696695	1.62079	DOWN	-1.44116	0.0007	0.0111696
LPAR1	XLOC_028004	NC_009168.3:16326921-16459581	CTRL	DSLD	17.116	10.5629	-0.696341	1.62039	DOWN	-1.57912	0.0001	0.00225216
SERPINH1	XLOC_011168	NC_009150.3:70786523-70796691	CTRL	DSLD	71.6032	44.2411	-0.694639	1.61848	DOWN	-1.67194	5e-05	0.00124599
PSMB8	XLOC_024652	NC_009163.3:34327440-34330503	CTRL	DSLD	21.516	13.2971	-0.694302	1.6181	DOWN	-1.3009	0.00095	0.0140998
FAM198B	XLOC_003168	NC_009145.3:76222652-76293869	CTRL	DSLD	11.8343	7.3158	-0.693884	1.61763	DOWN	-1.51703	0.0003	0.00566596
KCNE3	XLOC_010219	NC_009150.3:71631456-71642697	CTRL	DSLD	7.08586	4.3838	-0.692761	1.61637	DOWN	-1.1941	0.00305	0.0350544
P3H3	XLOC_008361	NC_009149.3:35325838-35336327	CTRL	DSLD	8.11512	5.02062	-0.692746	1.61636	DOWN	-1.32697	0.00125	0.0175522
LOC100630000	XLOC_016913	NC_009155.3:26188470-26194457	CTRL	DSLD	23.1784	14.3543	-0.691298	1.61474	DOWN	-1.30281	0.0015	0.0202695
CD34	XLOC_006743	NC_009148.3:27408831-27431628	CTRL	DSLD	136.118	84.3087	-0.6911	1.61451	DOWN	-1.58641	0.0001	0.00225216
ADD3	XLOC_001456	NC_009144.3:21316937-21455756	CTRL	DSLD	66.9328	41.4719	-0.69058	1.61393	DOWN	-1.56625	0.00025	0.00491119
RIN3	XLOC_026935	NC_009167.3:35602252-35724670	CTRL	DSLD	4.87736	3.02234	-0.690434	1.61377	DOWN	-1.2947	0.00145	0.0197093
EFEMP1	XLOC_020002	NC_009158.3:45426484-45484974	CTRL	DSLD	163.752	101.64	-0.688039	1.61109	DOWN	-1.51603	0.0004	0.00712936
ME2	XLOC_011980	NC_009151.3:72658406-72713356	CTRL	DSLD	11.8855	7.3773	-0.688037	1.61109	DOWN	-1.39451	0.0008	0.0125178
TSPAN9	XLOC_008326	NC_009149.3:32018818-32212293	CTRL	DSLD	16.1856	10.0466	-0.688007	1.61106	DOWN	-1.61876	0.00015	0.00318292
EMCN	XLOC_004401	NC_009146.3:39665826-39815475	CTRL	DSLD	7.26933	4.51353	-0.687567	1.61057	DOWN	-1.19416	0.0024	0.0291831
SNED1	XLOC_008276	NC_009149.3:26344442-26425056	CTRL	DSLD	4.55099	2.82754	-0.686632	1.60952	DOWN	-1.46333	0.00035	0.00640794
MAOA	XLOC_030619	NC_009175.3:36800521-36857631	CTRL	DSLD	20.0565	12.4715	-0.68544	1.60819	DOWN	-1.46204	0.00045	0.00780516
PLPP3	XLOC_002578	NC_009145.3:3286670-3366277	CTRL	DSLD	91.8524	57.1398	-0.684821	1.6075	DOWN	-1.59744	0.0001	0.00225216
IFI6	XLOC_002818	NC_009145.3:28243265-28254164	CTRL	DSLD	36.7577	22.8729	-0.684405	1.60704	DOWN	-1.25932	0.0025	0.0300596
C1QTNF5	XLOC_010772	NC_009150.3:27647077-27649627	CTRL	DSLD	17.1316	10.661	-0.684314	1.60694	DOWN	-1.2916	0.00245	0.0295906
EML1	XLOC_026972	NC_009167.3:42182477-42346474	CTRL	DSLD	7.40774	4.61186	-0.683685	1.60624	DOWN	-1.38222	0.0009	0.0136079
KCTD12	XLOC_022205	NC_009160.3:49620687-49626865	CTRL	DSLD	29.9389	18.6433	-0.683368	1.60588	DOWN	-1.56406	0.0002	0.00404712
PLOD1	XLOC_003737	NC_009145.3:39926927-39953350	CTRL	DSLD	21.6885	13.5227	-0.681547	1.60386	DOWN	-1.54223	0.0001	0.00225216
EFEMP2	XLOC_017628	NC_009155.3:29665558-29672243	CTRL	DSLD	45.9753	28.6739	-0.681122	1.60339	DOWN	-1.60887	5e-05	0.00124599
TSPAN4	XLOC_017106	NC_009155.3:35815738-35840212	CTRL	DSLD	42.2915	26.3857	-0.680608	1.60282	DOWN	-1.52203	0.0004	0.00712936
BGN	XLOC_031037	NC_009175.3:126002377-126018099	CTRL	DSLD	107.674	67.2696	-0.678648	1.60064	DOWN	-1.63956	5e-05	0.00124599
SCARF2	XLOC_011515	NC_009151.3:1728989-1740874	CTRL	DSLD	6.70798	4.19135	-0.678462	1.60043	DOWN	-1.3111	0.0016	0.0213351
JAZF1	XLOC_006272	NC_009147.3:58937889-59269882	CTRL	DSLD	9.77608	6.11269	-0.677449	1.59931	DOWN	-1.37482	0.00105	0.0152477
CYBA	XLOC_005026	NC_009146.3:35882219-35891668	CTRL	DSLD	72.438	45.3609	-0.675298	1.59693	DOWN	-1.45061	0.0002	0.00404712
OSR1	XLOC_020178	NC_009158.3:76981151-76988325	CTRL	DSLD	20.6422	12.9272	-0.675184	1.5968	DOWN	-1.451	0.00045	0.00780516
ALDH1L1	XLOC_021231	NC_009159.3:120260-206823	CTRL	DSLD	15.698	9.84574	-0.673006	1.59439	DOWN	-1.49901	5e-05	0.00124599
CAMKK2	XLOC_012340	NC_009151.3:24259368-24304517	CTRL	DSLD	11.5765	7.28337	-0.668519	1.58944	DOWN	-1.36004	0.0011	0.0158596
FAT4	XLOC_004034	NC_009145.3:103452827-103611125	CTRL	DSLD	2.96837	1.86986	-0.666738	1.58748	DOWN	-1.50224	0.0001	0.00225216
PLXND1	XLOC_020785	NC_009159.3:5763941-5814649	CTRL	DSLD	14.3279	9.02821	-0.666312	1.58701	DOWN	-1.63662	0.0002	0.00404712
FXYD1	XLOC_013449	NC_009153.3:6426125-6430421	CTRL	DSLD	36.4913	22.9945	-0.666265	1.58696	DOWN	-1.17866	0.00455	0.0478031
MEOX2	XLOC_006205	NC_009147.3:48355335-48417836	CTRL	DSLD	16.7919	10.5837	-0.665931	1.58659	DOWN	-1.43615	0.0006	0.00981641
LOC100051065	XLOC_004835	NC_009146.3:8800159-8831230	CTRL	DSLD	37.7856	23.8481	-0.663965	1.58443	DOWN	-1.5211	0.00035	0.00640794
IL34	XLOC_004952	NC_009146.3:23731375-23788336	CTRL	DSLD	17.3553	10.9611	-0.662978	1.58335	DOWN	-1.31245	0.0013	0.0181125
MEF2C	XLOC_019114	NC_009157.3:78623428-78818452	CTRL	DSLD	9.9152	6.26268	-0.662861	1.58322	DOWN	-1.52151	0.0003	0.00566596
TMEM37	XLOC_022683	NC_009161.3:11494401-11545704	CTRL	DSLD	11.0917	7.01589	-0.660788	1.58095	DOWN	-1.49162	0.00015	0.00318292
COL4A1	XLOC_022268	NC_009160.3:77436270-77582928	CTRL	DSLD	30.8333	19.5305	-0.658764	1.57873	DOWN	-1.59376	0.0001	0.00225216
PECAM1	XLOC_015184	NC_009154.3:15080247-15157223	CTRL	DSLD	57.4113	36.3936	-0.65765	1.57751	DOWN	-1.57486	0.0001	0.00225216
LY5	XLOC_022763	NC_009161.3:40529673-40659600	CTRL	DSLD	17.4608	11.092	-0.654595	1.57417	DOWN	-1.53787	0.00025	0.00491119
DNASE2	XLOC_009965	NC_009150.3:46826521-46829029	CTRL	DSLD	15.5203	9.87491	-0.652319	1.57169	DOWN	-1.23013	0.00205	0.0258823
LOC100050637	XLOC_017121	NC_009155.3:36830432-36831680	CTRL	DSLD	60.3266	38.4	-0.65169	1.57101	DOWN	-1.34998	0.0007	0.0111696
PLOD2	XLOC_021677	NC_009159.3:81063591-81151424	CTRL	DSLD	11.4441	7.29211	-0.6502	1.56939	DOWN	-1.35924	0.00105	0.0152477
CLEC14A	XLOC_002512	NC_009144.3:176488910-176490859	CTRL	DSLD	13.512	8.61706	-0.648978	1.56806	DOWN	-1.27374	0.0016	0.0213351
CELF2	XLOC_029876	NC_009172.3:24200900-24605695	CTRL	DSLD	10.0015	6.38353	-0.647789	1.56677	DOWN	-1.15793	0.00295	0.0341971
AOC3	XLOC_016023	NC_009154.3:20310581-20318799	CTRL	DSLD	10.791	6.90791	-0.643508	1.56212	DOWN	-1.2332	0.0023	0.0283298
FZD4	XLOC_010162	NC_009150.3:61049403-61058554	CTRL	DSLD	12.5654	8.04414	-0.643447	1.56206	DOWN	-1.4924	0.0002	0.00404712
DENND2A	XLOC_006440	NC_009147.3:93691019-93784448	CTRL	DSLD	6.41474	4.11028	-0.642154	1.56066	DOWN	-1.34408	0.00075	0.0118271
STEAP2	XLOC_005546	NC_009147.3:34291300-34317850	CTRL	DSLD	9.48607	6.07892	-0.641995	1.56049	DOWN	-1.35814	0.00045	0.00780516
ABCG2	XLOC_004437	NC_009146.3:51021687-51155471	CTRL	DSLD	5.97863	3.83301	-0.641338	1.55978	DOWN	-1.28595	0.0025	0.0300596
ELN	XLOC_017901	NC_009156.3:11876537-11908454	CTRL	DSLD	19.055	12.2168	-0.641302	1.55974	DOWN	-1.48081	0.00045	0.00780516
GALNT16	XLOC_026836	NC_009167.3:15289346-15377715	CTRL	DSLD	10.941	7.01757	-0.640701	1.55909	DOWN	-1.47479	0.0006	0.00981641
FAM149A	XLOC_028932	NC_009170.3:24174426-24229129	CTRL	DSLD	15.5077	9.95063	-0.640122	1.55846	DOWN	-1.34932	0.001	0.0146667
DOCK11	XLOC_030903	NC_009175.3:97835646-98018921	CTRL	DSLD	6.60209	4.23699	-0.639881	1.5582	DOWN	-1.40274	0.0011	0.0158596
ADGRD1	XLOC_011807	NC_009151.3:30827275-30971048	CTRL	DSLD	8.15799	5.23669	-0.639557	1.55785	DOWN	-1.38171	0.00065	0.0105172
OSR2	XLOC_012831	NC_009152.3:46589700-46597620	CTRL	DSLD	13.0276	8.36621	-0.638926	1.55717	DOWN	-1.22934	0.00435	0.045941
GLB1,TMPPE	XLOC_021074	NC_009159.3:52779294-52869884	CTRL	DSLD	19.803	12.7372	-0.63667	1.55474	DOWN	-1.42137	0.00045	0.00780516
TTC28	XLOC_011630	NC_009151.3:10204840-10857784	CTRL	DSLD	3.94917	2.54333	-0.634831	1.55276	DOWN	-1.36162	0.00095	0.0140998
CAVIN3	XLOC_011333	NC_009150.3:77508938-77510596	CTRL	DSLD	50.872	32.7856	-0.633808	1.55166	DOWN	-1.44328	0.00055	0.00921307
NPR1	XLOC_007705	NC_009148.3:40461166-40474812	CTRL	DSLD	5.84931	3.7744	-0.632018	1.54973	DOWN	-1.24203	0.00275	0.0323195
LGALS1	XLOC_029159	NC_009171.3:35951630-35962398	CTRL	DSLD	738.732	476.829	-0.63158	1.54926	DOWN	-1.47581	0.00015	0.00318292
PCOLCE2	XLOC_021670	NC_009159.3:78287175-78353319	CTRL	DSLD	87.2178	56.3454	-0.630325	1.54791	DOWN	-1.42218	0.0003	0.00566596
MMRN2	XLOC_000471	NC_009144.3:84394652-84412797	CTRL	DSLD	5.57394	3.60847	-0.627309	1.54468	DOWN	-1.26476	0.0018	0.0233841
APOD	XLOC_023434	NC_009162.3:34700854-34750995	CTRL	DSLD	225.741	146.194	-0.62678	1.54411	DOWN	-1.3601	0.0009	0.0136079
SPESP1	XLOC_002056	NC_009144.3:125133566-125170981	CTRL	DSLD	6.67709	4.32868	-0.625292	1.54252	DOWN	-1.15705	0.00435	0.045941
C19H3orf70	XLOC_023391	NC_009162.3:25764531-25845118	CTRL	DSLD	8.15308	5.29483	-0.622762	1.53982	DOWN	-1.35247	0.00065	0.0105172
ACSL5	XLOC_001440	NC_009144.3:19312245-19417247	CTRL	DSLD	44.6939	29.0343	-0.622319	1.53935	DOWN	-1.4958	0.0002	0.00404712
ARHGAP25	XLOC_020464	NC_009158.3:34471909-34558020	CTRL	DSLD	12.0185	7.81414	-0.621093	1.53804	DOWN	-1.22107	0.00345	0.0385274
FBXL7	XLOC_025384	NC_009164.3:45755273-46137370	CTRL	DSLD	5.44772	3.54334	-0.620541	1.53745	DOWN	-1.2046	0.00285	0.0332768
SORD	XLOC_002181	NC_009144.3:145812674-145855764	CTRL	DSLD	9.22691	6.0075	-0.619083	1.5359	DOWN	-1.23596	0.00305	0.0350544
NPC2	XLOC_027286	NC_009167.3:19947991-19955853	CTRL	DSLD	98.3328	64.0489	-0.6185	1.53528	DOWN	-1.42171	0.00055	0.00921307
FRRS1L	XLOC_027994	NC_009168.3:14836626-14865826	CTRL	DSLD	5.05302	3.29282	-0.617822	1.53456	DOWN	-1.29002	0.0013	0.0181125
GPD1	XLOC_008567	NC_009149.3:68608514-68614519	CTRL	DSLD	14.0974	9.18793	-0.617616	1.53434	DOWN	-1.17419	0.0039	0.0423234
SMARCA1	XLOC_031494	NC_009175.3:106901911-106969223	CTRL	DSLD	5.62936	3.67038	-0.617042	1.53373	DOWN	-1.1594	0.00485	0.0499795
EPB41L2	XLOC_014958	NC_009153.3:78293845-78497211	CTRL	DSLD	36.9499	24.097	-0.616713	1.53338	DOWN	-1.46991	0.0002	0.00404712
SELENON	XLOC_003626	NC_009145.3:29683211-29699401	CTRL	DSLD	30.7683	20.0664	-0.616662	1.53332	DOWN	-1.5182	0.00025	0.00491119
PRKD1	XLOC_002464	NC_009144.3:169300626-169587099	CTRL	DSLD	6.80689	4.44083	-0.616166	1.5328	DOWN	-1.18895	0.0042	0.0446783
MMRN1	XLOC_005101	NC_009146.3:49497057-49565636	CTRL	DSLD	12.9227	8.43318	-0.615764	1.53237	DOWN	-1.40589	0.00075	0.0118271
MMP14	XLOC_001169	NC_009144.3:162866120-162876273	CTRL	DSLD	67.7349	44.2185	-0.615249	1.53182	DOWN	-1.48651	0.00025	0.00491119
PGM5	XLOC_026548	NC_009166.3:21483880-21652512	CTRL	DSLD	22.2251	14.5109	-0.61505	1.53161	DOWN	-1.48173	0.0006	0.00981641
RNF157	XLOC_015099	NC_009154.3:5892560-5964468	CTRL	DSLD	5.09912	3.33078	-0.614389	1.53091	DOWN	-1.21562	0.0037	0.040617
CLIP3	XLOC_014287	NC_009153.3:7275580-7288690	CTRL	DSLD	10.1665	6.64537	-0.613405	1.52987	DOWN	-1.31163	0.00185	0.0238609
TGFBR3	XLOC_007205	NC_009148.3:69703671-69890385	CTRL	DSLD	43.184	28.2276	-0.613389	1.52985	DOWN	-1.41514	0.0006	0.00981641
C1QTNF3	XLOC_025065	NC_009164.3:31629677-31656208	CTRL	DSLD	8.67585	5.67255	-0.613007	1.52944	DOWN	-1.18035	0.0036	0.0398443
ACP2	XLOC_017184	NC_009155.3:11729720-11736770	CTRL	DSLD	12.761	8.34979	-0.611931	1.5283	DOWN	-1.1609	0.0047	0.0489965
PMEL	XLOC_009424	NC_009149.3:74569523-74578149	CTRL	DSLD	52.1089	34.136	-0.610236	1.52651	DOWN	-1.30042	0.0019	0.0243695
PLVAP	XLOC_025202	NC_009164.3:2958972-2970917	CTRL	DSLD	19.3323	12.6797	-0.608502	1.52468	DOWN	-1.26867	0.00165	0.0219113
GPR153	XLOC_002995	NC_009145.3:44544652-44556162	CTRL	DSLD	8.66459	5.68543	-0.607862	1.524	DOWN	-1.30302	0.0014	0.0192075
PCSK5	XLOC_026518	NC_009166.3:14488447-14925125	CTRL	DSLD	4.7697	3.12977	-0.607842	1.52398	DOWN	-1.23179	0.00285	0.0332768
GNG2	XLOC_001315	NC_009144.3:187734985-187832430	CTRL	DSLD	7.69204	5.04856	-0.607494	1.52361	DOWN	-1.17879	0.0046	0.0482343
TIMP2	XLOC_015075	NC_009154.3:3811299-3861039	CTRL	DSLD	215.706	141.647	-0.606763	1.52284	DOWN	-1.1633	0.00485	0.0499795
FGD5	XLOC_020781	NC_009159.3:4949291-5201156	CTRL	DSLD	7.10291	4.66444	-0.606707	1.52278	DOWN	-1.31872	0.0012	0.0170278
CEP170	XLOC_029927	NC_009173.3:2002720-2148014	CTRL	DSLD	5.43388	3.56861	-0.606619	1.52269	DOWN	-1.31701	0.00185	0.0238609
ITGA8	XLOC_029674	NC_009172.3:20550117-20714817	CTRL	DSLD	5.69903	3.74384	-0.606198	1.52224	DOWN	-1.27782	0.00165	0.0219113
GNAI2	XLOC_021416	NC_009159.3:38546976-38568589	CTRL	DSLD	135.183	88.8777	-0.605016	1.521	DOWN	-1.3953	0.0006	0.00981641
HSPB6	XLOC_014279	NC_009153.3:7075867-7078445	CTRL	DSLD	206.435	135.802	-0.604188	1.52012	DOWN	-1.43539	0.0003	0.00566596
PDE2A	XLOC_010235	NC_009150.3:73205459-73295532	CTRL	DSLD	5.20617	3.42584	-0.603766	1.51968	DOWN	-1.15619	0.00475	0.0493267
DRB	XLOC_024641	NC_009163.3:33620483-33631767	CTRL	DSLD	82.5487	54.3213	-0.603726	1.51964	DOWN	-1.24946	0.0029	0.0336901
N4BP2L1	XLOC_022080	NC_009160.3:11647639-11673626	CTRL	DSLD	23.6593	15.5759	-0.603097	1.51897	DOWN	-1.10802	0.0031	0.0354775
ADGRF5	XLOC_024770	NC_009163.3:46303787-46404815	CTRL	DSLD	7.92539	5.22061	-0.602264	1.5181	DOWN	-1.38874	0.0008	0.0125178
TRAM2	XLOC_024793	NC_009163.3:51174506-51250873	CTRL	DSLD	10.5331	6.94065	-0.601793	1.5176	DOWN	-1.41391	0.00035	0.00640794
PLCB1	XLOC_025898	NC_009165.3:15084829-15753422	CTRL	DSLD	5.87667	3.87291	-0.601581	1.51738	DOWN	-1.24671	0.00285	0.0332768
PTPN6	XLOC_008369	NC_009149.3:35420188-35436037	CTRL	DSLD	17.1547	11.313	-0.600629	1.51638	DOWN	-1.25358	0.00235	0.0287483
LOC100058767	XLOC_001019	NC_009144.3:158944366-158951197	CTRL	DSLD	133.582	88.2009	-0.598861	1.51452	DOWN	-1.41608	0.0003	0.00566596
ITGA11	XLOC_000708	NC_009144.3:125593166-125711828	CTRL	DSLD	7.74919	5.12	-0.597901	1.51351	DOWN	-1.32161	0.00105	0.0152477
PHACTR2	XLOC_030451	NC_009174.3:22098234-22347233	CTRL	DSLD	9.16493	6.06553	-0.595491	1.51099	DOWN	-1.41834	0.0006	0.00981641
CYS1	XLOC_020209	NC_009158.3:84663914-84696326	CTRL	DSLD	14.1091	9.34364	-0.594569	1.51002	DOWN	-1.27657	0.00205	0.0258823
ADGRL4	XLOC_007251	NC_009148.3:80931514-81038114	CTRL	DSLD	7.03876	4.67313	-0.590931	1.50622	DOWN	-1.16777	0.0034	0.0380743
COL4A2	XLOC_021993	NC_009160.3:77583105-77774442	CTRL	DSLD	34.1602	22.6949	-0.589953	1.5052	DOWN	-1.43077	0.00045	0.00780516
ANG,RNASE4	XLOC_001027	NC_009144.3:159264145-159283015	CTRL	DSLD	86.7384	57.6651	-0.588972	1.50417	DOWN	-1.38726	0.00025	0.00491119
IL6R	XLOC_007691	NC_009148.3:39927714-39980091	CTRL	DSLD	9.34403	6.21225	-0.58893	1.50413	DOWN	-1.31495	0.00145	0.0197093
CALCRL	XLOC_022862	NC_009161.3:64214383-64318378	CTRL	DSLD	7.52596	5.00521	-0.588445	1.50363	DOWN	-1.23173	0.0029	0.0336901
SLC29A1	XLOC_024143	NC_009163.3:43992616-44002588	CTRL	DSLD	79.7526	53.0814	-0.587326	1.50246	DOWN	-1.42125	0.00065	0.0105172
LOC100071893	XLOC_003688	NC_009145.3:34580622-34592136	CTRL	DSLD	49.2704	32.7999	-0.58703	1.50215	DOWN	-1.43841	0.00015	0.00318292
COL15A1	XLOC_027537	NC_009168.3:5740353-5842637	CTRL	DSLD	26.0839	17.3722	-0.586375	1.50147	DOWN	-1.41992	0.0005	0.0085079
NID2	XLOC_002556	NC_009144.3:187871304-187916956	CTRL	DSLD	8.43344	5.62186	-0.585073	1.50011	DOWN	-1.28604	0.0014	0.0192075
NSG1	XLOC_004735	NC_009146.3:114471440-114502689	CTRL	DSLD	17.6932	11.795	-0.585021	1.50006	DOWN	-1.21074	0.00235	0.0287483
ARSB	XLOC_019141	NC_009157.3:87023424-87190621	CTRL	DSLD	9.24723	6.16485	-0.584956	1.49999	DOWN	-1.27578	0.00205	0.0258823
PIK3R1	XLOC_025257	NC_009164.3:6212023-6295524	CTRL	DSLD	49.3524	32.9064	-0.584751	1.49978	DOWN	-1.34079	0.0011	0.0158596
OAF	XLOC_009804	NC_009150.3:28454450-28471973	CTRL	DSLD	43.8754	29.2986	-0.582579	1.49752	DOWN	-1.40684	0.00085	0.0130598
ENG	XLOC_028115	NC_009168.3:31802994-31832029	CTRL	DSLD	25.0606	16.7363	-0.582437	1.49738	DOWN	-1.37455	0.001	0.0146667
PTPRM	XLOC_011838	NC_009151.3:35576368-36348838	CTRL	DSLD	5.65971	3.78374	-0.580917	1.4958	DOWN	-1.21398	0.004	0.0432054
SYNPO2	XLOC_004053	NC_009145.3:108758305-108926617	CTRL	DSLD	8.11654	5.42745	-0.580591	1.49546	DOWN	-1.33295	0.00105	0.0152477
TFDP2	XLOC_021665	NC_009159.3:77592793-77771405	CTRL	DSLD	10.0595	6.7269	-0.580539	1.49541	DOWN	-1.39079	0.0008	0.0125178
JAM3	XLOC_009925	NC_009150.3:43261487-43326636	CTRL	DSLD	10.5074	7.03291	-0.579216	1.49404	DOWN	-1.25383	0.0027	0.0318245
NDN	XLOC_001964	NC_009144.3:110678398-110680084	CTRL	DSLD	22.0111	14.7367	-0.578819	1.49363	DOWN	-1.24298	0.00225	0.0277988
MRGPRF	XLOC_017681	NC_009155.3:31902993-31911487	CTRL	DSLD	19.6892	13.2043	-0.576397	1.49112	DOWN	-1.26081	0.0024	0.0291831
LOC100055965	XLOC_002779	NC_009145.3:24554041-24560745	CTRL	DSLD	13.8425	9.29461	-0.574636	1.4893	DOWN	-1.15817	0.00445	0.0469051
SSPN	XLOC_008467	NC_009149.3:52608623-52711049	CTRL	DSLD	14.4277	9.68859	-0.574481	1.48914	DOWN	-1.31699	0.001	0.0146667
CD81	XLOC_017080	NC_009155.3:34613062-34631746	CTRL	DSLD	169.327	113.732	-0.574178	1.48883	DOWN	-1.40155	0.0004	0.00712936
ITM2C	XLOC_008200	NC_009149.3:18150051-18163936	CTRL	DSLD	38.0154	25.576	-0.571793	1.48637	DOWN	-1.3887	0.00065	0.0105172
CDK14	XLOC_005551	NC_009147.3:34595833-35145644	CTRL	DSLD	6.16816	4.15029	-0.571627	1.4862	DOWN	-1.19097	0.00305	0.0350544
LBH	XLOC_020611	NC_009158.3:67422538-67453310	CTRL	DSLD	38.4245	25.8626	-0.571157	1.48571	DOWN	-1.40841	0.00055	0.00921307
RECK	XLOC_027494	NC_009168.3:1324173-1421953	CTRL	DSLD	9.00021	6.05994	-0.570656	1.4852	DOWN	-1.22545	0.00325	0.0368805
CLDN5	XLOC_011495	NC_009151.3:767002-768824	CTRL	DSLD	17.1806	11.5749	-0.569775	1.48429	DOWN	-1.15784	0.00375	0.0410264
LRP1	XLOC_008731	NC_009149.3:75727203-75805129	CTRL	DSLD	37.6746	25.3939	-0.56911	1.48361	DOWN	-1.18147	0.00475	0.0493267
TNFAIP2	XLOC_027099	NC_009167.3:45133407-45146121	CTRL	DSLD	8.84724	5.96597	-0.568471	1.48295	DOWN	-1.16456	0.0041	0.0438746
CD99	XLOC_030473	NC_009175.3:1030289-1067243	CTRL	DSLD	154.233	104.166	-0.566223	1.48064	DOWN	-1.18217	0.00485	0.0499795
LRRN4CL	XLOC_017549	NC_009155.3:26493043-26495782	CTRL	DSLD	14.4928	9.79199	-0.565658	1.48006	DOWN	-1.17307	0.0041	0.0438746
CD93	XLOC_025453	NC_009165.3:2459630-2467116	CTRL	DSLD	11.7456	7.93698	-0.565461	1.47986	DOWN	-1.36344	0.00075	0.0118271
TSKU	XLOC_011160	NC_009150.3:69683082-69697800	CTRL	DSLD	15.6639	10.5868	-0.565182	1.47957	DOWN	-1.24141	0.0034	0.0380743
NPDC1	XLOC_028223	NC_009168.3:39209761-39215606	CTRL	DSLD	50.7267	34.3088	-0.564167	1.47853	DOWN	-1.31386	0.00165	0.0219113
QPCT	XLOC_020588	NC_009158.3:61308697-61335964	CTRL	DSLD	29.8857	20.2312	-0.562875	1.47721	DOWN	-1.25934	0.0017	0.0224278
TEF	XLOC_029209	NC_009171.3:38989852-39013715	CTRL	DSLD	39.4769	26.752	-0.561363	1.47566	DOWN	-1.37551	0.0009	0.0136079
NTRK2	XLOC_026479	NC_009166.3:5293164-5638376	CTRL	DSLD	11.5999	7.87343	-0.559053	1.4733	DOWN	-1.29859	0.0016	0.0213351
ANTXR1	XLOC_020461	NC_009158.3:34099119-34318237	CTRL	DSLD	35.4579	24.0711	-0.558805	1.47305	DOWN	-1.30874	0.0015	0.0202695
PODN	XLOC_003377	NC_009145.3:6306139-6328335	CTRL	DSLD	30.1756	20.4928	-0.558265	1.4725	DOWN	-1.33671	0.00095	0.0140998
LDB2	XLOC_004701	NC_009146.3:108363490-108722893	CTRL	DSLD	22.2154	15.0874	-0.558218	1.47245	DOWN	-1.22999	0.00465	0.0486323
F2R	XLOC_019683	NC_009157.3:88796178-88810828	CTRL	DSLD	21.6077	14.6812	-0.557577	1.4718	DOWN	-1.34054	0.00095	0.0140998
AHR	XLOC_005603	NC_009147.3:49857544-49905361	CTRL	DSLD	22.394	15.2255	-0.556625	1.47082	DOWN	-1.33497	0.00085	0.0130598
LAMC1	XLOC_006691	NC_009148.3:17311789-17428549	CTRL	DSLD	42.791	29.1194	-0.555326	1.4695	DOWN	-1.2757	0.0017	0.0224278
AQP1	XLOC_005662	NC_009147.3:61590541-61604379	CTRL	DSLD	96.3594	65.5841	-0.55508	1.46925	DOWN	-1.30509	0.0016	0.0213351
LOC100050797	XLOC_017124	NC_009155.3:36872467-36874521	CTRL	DSLD	52.7365	35.8957	-0.55499	1.46916	DOWN	-1.22273	0.0032	0.0364669
CDR2L	XLOC_015890	NC_009154.3:6863034-6875091	CTRL	DSLD	12.0246	8.1949	-0.553187	1.46732	DOWN	-1.20728	0.00405	0.0435126
TRANK1	XLOC_021065	NC_009159.3:49728686-49827441	CTRL	DSLD	4.84808	3.3054	-0.552588	1.46671	DOWN	-1.26971	0.00175	0.0228633
MATN2	XLOC_012825	NC_009152.3:45712139-45853034	CTRL	DSLD	20.9277	14.2748	-0.551943	1.46606	DOWN	-1.31849	0.00145	0.0197093
RNF213	XLOC_015826	NC_009154.3:2611811-2727377	CTRL	DSLD	2.44723	1.66976	-0.551506	1.46561	DOWN	-1.21	0.00325	0.0368805
ZNF652	XLOC_016123	NC_009154.3:25271313-25329953	CTRL	DSLD	9.09402	6.20507	-0.551472	1.46558	DOWN	-1.13657	0.00355	0.0393448
SLIT2	XLOC_005342	NC_009146.3:105294216-105652575	CTRL	DSLD	7.65409	5.22436	-0.550976	1.46508	DOWN	-1.24817	0.00275	0.0323195
ERGIC1	XLOC_019273	NC_009157.3:7749061-7851423	CTRL	DSLD	23.2378	15.9008	-0.547374	1.46142	DOWN	-1.27799	0.00185	0.0238609
LOC100063657	XLOC_022457	NC_009161.3:50811097-50843937	CTRL	DSLD	57.3672	39.2718	-0.546732	1.46077	DOWN	-1.25249	0.002	0.0253899
RPS6KA2	XLOC_030241	NC_009174.3:3195349-3565406	CTRL	DSLD	5.89101	4.03292	-0.54669	1.46073	DOWN	-1.16832	0.00465	0.0486323
ECM1	XLOC_007768	NC_009148.3:43248215-43253649	CTRL	DSLD	229.824	157.459	-0.545554	1.45958	DOWN	-1.22435	0.0033	0.0373168
PARP9	XLOC_023188	NC_009162.3:39475570-39517246	CTRL	DSLD	7.90818	5.4192	-0.545264	1.45929	DOWN	-1.16632	0.0043	0.0454724
NAV1	XLOC_030049	NC_009173.3:29964332-30127398	CTRL	DSLD	12.3969	8.51438	-0.542001	1.45599	DOWN	-1.30938	0.00145	0.0197093
RAMP2	XLOC_016029	NC_009154.3:20384743-20386898	CTRL	DSLD	59.6133	40.9447	-0.541955	1.45594	DOWN	-1.21108	0.0029	0.0336901
MAF	XLOC_004983	NC_009146.3:28340383-28358211	CTRL	DSLD	23.7157	16.297	-0.541236	1.45522	DOWN	-1.20345	0.00365	0.0402048
DES	XLOC_008156	NC_009149.3:8696133-8703192	CTRL	DSLD	62.8545	43.2306	-0.539965	1.45394	DOWN	-1.29861	0.00125	0.0175522
CD276	XLOC_002036	NC_009144.3:120950955-121011951	CTRL	DSLD	24.5922	16.942	-0.537598	1.45155	DOWN	-1.19362	0.00425	0.0450322
FAM109B	XLOC_029221	NC_009171.3:39550686-39555325	CTRL	DSLD	17.742	12.2316	-0.536551	1.4505	DOWN	-1.17679	0.00425	0.0450322
TMEM47	XLOC_031183	NC_009175.3:28792915-28821619	CTRL	DSLD	20.2554	13.987	-0.534222	1.44816	DOWN	-1.27075	0.0017	0.0224278
CCDC88A	XLOC_020005	NC_009158.3:45821539-45939871	CTRL	DSLD	7.04422	4.86543	-0.533874	1.44781	DOWN	-1.20757	0.00365	0.0402048
PEPD	XLOC_014257	NC_009153.3:4643532-4763063	CTRL	DSLD	25.5926	17.7065	-0.531449	1.44538	DOWN	-1.19082	0.00295	0.0341971
PER3	XLOC_003775	NC_009145.3:43192075-43251481	CTRL	DSLD	10.7437	7.44742	-0.528684	1.44261	DOWN	-1.23597	0.0042	0.0446783
DSE	XLOC_014126	NC_009153.3:66057181-66129290	CTRL	DSLD	12.0627	8.36435	-0.528233	1.44216	DOWN	-1.17681	0.0044	0.0464084
SHISA5	XLOC_020977	NC_009159.3:40022744-40042747	CTRL	DSLD	43.5325	30.2156	-0.526799	1.44073	DOWN	-1.27582	0.0017	0.0224278
NR1D2	XLOC_021586	NC_009159.3:60517372-60545908	CTRL	DSLD	43.9497	30.5141	-0.526377	1.44031	DOWN	-1.23797	0.0019	0.0243695
MARVELD1	XLOC_001521	NC_009144.3:31788201-31792120	CTRL	DSLD	37.1781	25.8215	-0.525881	1.43981	DOWN	-1.31024	0.00145	0.0197093
VWA5A	XLOC_009842	NC_009150.3:32750824-32790198	CTRL	DSLD	22.0176	15.2949	-0.525601	1.43953	DOWN	-1.22698	0.00255	0.0304117
MAN2B1	XLOC_009976	NC_009150.3:46961811-46975181	CTRL	DSLD	62.3503	43.3294	-0.525051	1.43898	DOWN	-1.25593	0.0021	0.0263487
MRC2	XLOC_015962	NC_009154.3:16458013-16508316	CTRL	DSLD	21.6274	15.0325	-0.524771	1.43871	DOWN	-1.26838	0.0024	0.0291831
ARFGAP3	XLOC_029524	NC_009171.3:40346637-40405808	CTRL	DSLD	22.0429	15.3337	-0.523612	1.43755	DOWN	-1.22422	0.00355	0.0393448
PIP4K2A	XLOC_029651	NC_009172.3:14607801-14772636	CTRL	DSLD	16.6089	11.5538	-0.523587	1.43752	DOWN	-1.21235	0.0035	0.0389511
BHLHE41	XLOC_009163	NC_009149.3:52528264-52533052	CTRL	DSLD	25.6688	17.8592	-0.523349	1.43729	DOWN	-1.2833	0.00175	0.0228633
TGFBR2	XLOC_021566	NC_009159.3:54855975-54966338	CTRL	DSLD	58.2245	40.5429	-0.522178	1.43612	DOWN	-1.21698	0.0028	0.0328354
SPP1	XLOC_005110	NC_009146.3:51237640-51244791	CTRL	DSLD	100.058	69.8158	-0.519208	1.43317	DOWN	-1.2699	0.00255	0.0304117
RAB31	XLOC_011848	NC_009151.3:37579706-37700029	CTRL	DSLD	27.6339	19.2845	-0.519002	1.43296	DOWN	-1.28281	0.00185	0.0238609
SGCB	XLOC_004613	NC_009146.3:81654289-81671284	CTRL	DSLD	10.584	7.39386	-0.517492	1.43146	DOWN	-1.13984	0.00465	0.0486323
PTPRB	XLOC_009515	NC_009149.3:86307702-86415780	CTRL	DSLD	6.36225	4.44663	-0.516822	1.4308	DOWN	-1.2366	0.00225	0.0277988
IFNAR1	XLOC_028329	NC_009169.3:31212050-31237328	CTRL	DSLD	18.5486	12.9639	-0.516811	1.43079	DOWN	-1.24859	0.0017	0.0224278
RHOJ	XLOC_026798	NC_009167.3:10059637-10143067	CTRL	DSLD	16.5692	11.5905	-0.515561	1.42955	DOWN	-1.17551	0.0034	0.0380743
ADGRE5	XLOC_010933	NC_009150.3:45883706-45898676	CTRL	DSLD	21.9558	15.3817	-0.513391	1.4274	DOWN	-1.20124	0.0041	0.0438746
PARVA	XLOC_010428	NC_009150.3:83417194-83563744	CTRL	DSLD	33.6298	23.5924	-0.511418	1.42545	DOWN	-1.2635	0.002	0.0253899
CAV1	XLOC_005713	NC_009147.3:73884303-73918050	CTRL	DSLD	92.293	64.7727	-0.510836	1.42488	DOWN	-1.21651	0.00385	0.0418652
TCN2	XLOC_012199	NC_009151.3:8512182-8533480	CTRL	DSLD	37.1234	26.0587	-0.510565	1.42461	DOWN	-1.23622	0.0029	0.0336901
HSD17B11	XLOC_004439	NC_009146.3:51739244-51778049	CTRL	DSLD	31.6201	22.2072	-0.509815	1.42387	DOWN	-1.15108	0.00415	0.0443216
MXD4	XLOC_004773	NC_009146.3:119815698-119831052	CTRL	DSLD	24.0765	16.9125	-0.509541	1.4236	DOWN	-1.25347	0.0019	0.0243695
HSPG2	XLOC_002883	NC_009145.3:32818812-32932918	CTRL	DSLD	13.045	9.16701	-0.508972	1.42304	DOWN	-1.21056	0.0031	0.0354775
FXYD6	XLOC_010749	NC_009150.3:26322672-26356371	CTRL	DSLD	36.0536	25.3471	-0.508323	1.4224	DOWN	-1.17952	0.0034	0.0380743
AKR7A2	XLOC_002910	NC_009145.3:34857506-34864920	CTRL	DSLD	21.5947	15.194	-0.507178	1.42127	DOWN	-1.16246	0.0038	0.0414051
DENND5A	XLOC_011390	NC_009150.3:80631821-80718063	CTRL	DSLD	20.0994	14.1599	-0.505346	1.41946	DOWN	-1.22413	0.0028	0.0328354
DPYSL3	XLOC_018899	NC_009157.3:29741724-29851824	CTRL	DSLD	24.8252	17.5068	-0.503887	1.41803	DOWN	-1.23448	0.00255	0.0304117
MFGE8	XLOC_000544	NC_009144.3:95221870-95234905	CTRL	DSLD	68.1462	48.072	-0.503435	1.41758	DOWN	-1.25014	0.0021	0.0263487
NRP1	XLOC_029612	NC_009172.3:5714580-5859957	CTRL	DSLD	19.9484	14.0979	-0.500795	1.41499	DOWN	-1.21158	0.00325	0.0368805
ANXA5	XLOC_003274	NC_009145.3:106674160-106703058	CTRL	DSLD	183.018	129.412	-0.500019	1.41423	DOWN	-1.1863	0.0042	0.0446783
KANK2	XLOC_010031	NC_009150.3:50838496-50861716	CTRL	DSLD	25.2297	17.8476	-0.499392	1.41362	DOWN	-1.24211	0.00245	0.0295906
SCPEP1	XLOC_015455	NC_009154.3:31721261-31748318	CTRL	DSLD	55.5453	39.3033	-0.499016	1.41325	DOWN	-1.21733	0.00255	0.0304117
DPYSL2	XLOC_003093	NC_009145.3:55388656-55515564	CTRL	DSLD	36.306	25.7174	-0.497465	1.41173	DOWN	-1.21298	0.0022	0.0273274
MFAP4	XLOC_015760	NC_009154.3:59539574-59542812	CTRL	DSLD	53.81	38.1437	-0.496429	1.41072	DOWN	-1.17292	0.00355	0.0393448
SCARA3	XLOC_003098	NC_009145.3:56575221-56618100	CTRL	DSLD	26.9876	19.1468	-0.495191	1.40951	DOWN	-1.22263	0.00275	0.0323195
FKBP9	XLOC_005675	NC_009147.3:63186263-63226366	CTRL	DSLD	58.433	41.5611	-0.491547	1.40595	DOWN	-1.21589	0.0024	0.0291831
CLSTN3	XLOC_008374	NC_009149.3:35612508-35638450	CTRL	DSLD	14.8941	10.6038	-0.490153	1.40459	DOWN	-1.1408	0.0045	0.0473394
LIFR	XLOC_025042	NC_009164.3:27807006-27881740	CTRL	DSLD	12.2794	8.79682	-0.481189	1.39589	DOWN	-1.1721	0.0033	0.0373168
COL16A1	XLOC_002784	NC_009145.3:24966356-25016989	CTRL	DSLD	26.9585	19.331	-0.479823	1.39457	DOWN	-1.18628	0.00405	0.0435126
HLF	XLOC_015446	NC_009154.3:30212049-30270884	CTRL	DSLD	18.1534	13.025	-0.478951	1.39373	DOWN	-1.16051	0.00485	0.0499795
SH3BGRL3	XLOC_003615	NC_009145.3:29304783-29306346	CTRL	DSLD	230.091	165.453	-0.475785	1.39067	DOWN	-1.18215	0.0039	0.0423234
PYGB	XLOC_025435	NC_009165.3:244743-301590	CTRL	DSLD	28.1516	20.3081	-0.471157	1.38622	DOWN	-1.17104	0.0048	0.0495908
ITPRIPL2	XLOC_018055	NC_009156.3:29023267-29030681	CTRL	DSLD	15.393	11.1302	-0.467795	1.38299	DOWN	-1.16093	0.0048	0.0495908
LIMA1	XLOC_009282	NC_009149.3:68665258-68746471	CTRL	DSLD	31.1528	22.5419	-0.46675	1.38199	DOWN	-1.16122	0.00365	0.0402048
LOC111771906	XLOC_031999	NW_019643226.1:2584-3659	CTRL	DSLD	0.850049	0	#NAME?	#NAME?	DOWN	#NAME?	0.00235	0.0287483
